# Supplementary material for: Influenza A virus infects pulmonary microvascular endothelial cells leading to microvascular leakage and release of pro-inflammatory cytokines
Source: PeerJ. 2021 Aug 3;9:e11892. doi: 10.7717/peerj.11892 (PMC8344683; doi:10.7717/peerj.11892)
Supplement: Supplemental Information 3 [file peerj-09-11892-s003.csv]

Gene Symbol	Description	Category	Gifts	GC Id	Relevance score	GeneCards Link
TNF	Tumor Necrosis Factor	Protein Coding	51	GC06P047305	74.35	https://www.genecards.org/cgi-bin/carddisp.pl?gene=TNF
ALB	Albumin	Protein Coding	50	GC04P073397	51.15	https://www.genecards.org/cgi-bin/carddisp.pl?gene=ALB
VEGFA	Vascular Endothelial Growth Factor A	Protein Coding	48	GC06P043770	47.27	https://www.genecards.org/cgi-bin/carddisp.pl?gene=VEGFA
IL6	Interleukin 6	Protein Coding	50	GC07P022765	39.39	https://www.genecards.org/cgi-bin/carddisp.pl?gene=IL6
IL1B	Interleukin 1 Beta	Protein Coding	48	GC02M112829	34.93	https://www.genecards.org/cgi-bin/carddisp.pl?gene=IL1B
ICAM1	Intercellular Adhesion Molecule 1	Protein Coding	50	GC19P010270	33.81	https://www.genecards.org/cgi-bin/carddisp.pl?gene=ICAM1
TGFB1	Transforming Growth Factor Beta 1	Protein Coding	52	GC19M041301	32.16	https://www.genecards.org/cgi-bin/carddisp.pl?gene=TGFB1
CCL2	C-C Motif Chemokine Ligand 2	Protein Coding	48	GC17P034255	28.96	https://www.genecards.org/cgi-bin/carddisp.pl?gene=CCL2
INS	Insulin	Protein Coding	48	GC11M002159	28.92	https://www.genecards.org/cgi-bin/carddisp.pl?gene=INS
F2	Coagulation Factor II, Thrombin	Protein Coding	48	GC11P046720	27.45	https://www.genecards.org/cgi-bin/carddisp.pl?gene=F2
ELANE	Elastase, Neutrophil Expressed	Protein Coding	46	GC19P000854	24.86	https://www.genecards.org/cgi-bin/carddisp.pl?gene=ELANE
IL10	Interleukin 10	Protein Coding	47	GC01M206767	23.96	https://www.genecards.org/cgi-bin/carddisp.pl?gene=IL10
SFTPB	Surfactant Protein B	Protein Coding	43	GC02M085657	23.72	https://www.genecards.org/cgi-bin/carddisp.pl?gene=SFTPB
CXCL8	C-X-C Motif Chemokine Ligand 8	Protein Coding	41	GC04P073740	23.26	https://www.genecards.org/cgi-bin/carddisp.pl?gene=CXCL8
CRP	C-Reactive Protein	Protein Coding	46	GC01M159716	22.93	https://www.genecards.org/cgi-bin/carddisp.pl?gene=CRP
SOD1	Superoxide Dismutase 1	Protein Coding	51	GC21P031659	22.64	https://www.genecards.org/cgi-bin/carddisp.pl?gene=SOD1
IFNG	Interferon Gamma	Protein Coding	48	GC12M068064	21.96	https://www.genecards.org/cgi-bin/carddisp.pl?gene=IFNG
MMP2	Matrix Metallopeptidase 2	Protein Coding	53	GC16P055390	21.52	https://www.genecards.org/cgi-bin/carddisp.pl?gene=MMP2
NOS2	Nitric Oxide Synthase 2	Protein Coding	49	GC17M027756	20.36	https://www.genecards.org/cgi-bin/carddisp.pl?gene=NOS2
HIF1A	Hypoxia Inducible Factor 1 Subunit Alpha	Protein Coding	47	GC14P061695	20.23	https://www.genecards.org/cgi-bin/carddisp.pl?gene=HIF1A
CRYAA	Crystallin Alpha A	Protein Coding	44	GC21P043169	20.11	https://www.genecards.org/cgi-bin/carddisp.pl?gene=CRYAA
TLR4	Toll Like Receptor 4	Protein Coding	51	GC09P117704	19.37	https://www.genecards.org/cgi-bin/carddisp.pl?gene=TLR4
SOD2	Superoxide Dismutase 2	Protein Coding	51	GC06M159669	19.36	https://www.genecards.org/cgi-bin/carddisp.pl?gene=SOD2
FGF2	Fibroblast Growth Factor 2	Protein Coding	47	GC04P122826	18.59	https://www.genecards.org/cgi-bin/carddisp.pl?gene=FGF2
PTPN11	Protein Tyrosine Phosphatase Non-Receptor Type 11	Protein Coding	53	GC12P112418	18.59	https://www.genecards.org/cgi-bin/carddisp.pl?gene=PTPN11
TP53	Tumor Protein P53	Protein Coding	54	GC17M007661	18.39	https://www.genecards.org/cgi-bin/carddisp.pl?gene=TP53
CCR5	C-C Motif Chemokine Receptor 5	Protein Coding	46	GC03P046383	18.29	https://www.genecards.org/cgi-bin/carddisp.pl?gene=CCR5
MMP9	Matrix Metallopeptidase 9	Protein Coding	52	GC20P046008	18.08	https://www.genecards.org/cgi-bin/carddisp.pl?gene=MMP9
MBL2	Mannose Binding Lectin 2	Protein Coding	47	GC10M052760	17.33	https://www.genecards.org/cgi-bin/carddisp.pl?gene=MBL2
TLR2	Toll Like Receptor 2	Protein Coding	51	GC04P153684	16.61	https://www.genecards.org/cgi-bin/carddisp.pl?gene=TLR2
IFNA1	Interferon Alpha 1	Protein Coding	39	GC09P021494	16.13	https://www.genecards.org/cgi-bin/carddisp.pl?gene=IFNA1
NEU1	Neuraminidase 1	Protein Coding	44	GC06M031857	15.85	https://www.genecards.org/cgi-bin/carddisp.pl?gene=NEU1
FN1	Fibronectin 1	Protein Coding	50	GC02M215360	14.34	https://www.genecards.org/cgi-bin/carddisp.pl?gene=FN1
IFNB1	Interferon Beta 1	Protein Coding	41	GC09M021077	14.04	https://www.genecards.org/cgi-bin/carddisp.pl?gene=IFNB1
CCL5	C-C Motif Chemokine Ligand 5	Protein Coding	43	GC17M035871	13.84	https://www.genecards.org/cgi-bin/carddisp.pl?gene=CCL5
EGFR	Epidermal Growth Factor Receptor	Protein Coding	54	GC07P055019	13.73	https://www.genecards.org/cgi-bin/carddisp.pl?gene=EGFR
B2M	Beta-2-Microglobulin	Protein Coding	48	GC15P044711	13.07	https://www.genecards.org/cgi-bin/carddisp.pl?gene=B2M
TLR3	Toll Like Receptor 3	Protein Coding	52	GC04P186059	12.45	https://www.genecards.org/cgi-bin/carddisp.pl?gene=TLR3
KNG1	Kininogen 1	Protein Coding	44	GC03P186717	12.13	https://www.genecards.org/cgi-bin/carddisp.pl?gene=KNG1
MIR155	MicroRNA 155	RNA Gene	18	GC21P025573	12.11	https://www.genecards.org/cgi-bin/carddisp.pl?gene=MIR155
SRC	SRC Proto-Oncogene, Non-Receptor Tyrosine Kinase	Protein Coding	51	GC20P037344	11.72	https://www.genecards.org/cgi-bin/carddisp.pl?gene=SRC
AGER	Advanced Glycosylation End-Product Specific Receptor	Protein Coding	44	GC06M032180	11.58	https://www.genecards.org/cgi-bin/carddisp.pl?gene=AGER
CD55	CD55 Molecule (Cromer Blood Group)	Protein Coding	47	GC01P207321	11.23	https://www.genecards.org/cgi-bin/carddisp.pl?gene=CD55
TTR	Transthyretin	Protein Coding	49	GC18P031557	10.91	https://www.genecards.org/cgi-bin/carddisp.pl?gene=TTR
CD209	CD209 Molecule	Protein Coding	43	GC19M007739	10.75	https://www.genecards.org/cgi-bin/carddisp.pl?gene=CD209
CXCL10	C-X-C Motif Chemokine Ligand 10	Protein Coding	44	GC04M076021	10.49	https://www.genecards.org/cgi-bin/carddisp.pl?gene=CXCL10
IL1A	Interleukin 1 Alpha	Protein Coding	44	GC02M112773	10.25	https://www.genecards.org/cgi-bin/carddisp.pl?gene=IL1A
CASP3	Caspase 3	Protein Coding	50	GC04M184627	10.2	https://www.genecards.org/cgi-bin/carddisp.pl?gene=CASP3
APP	Amyloid Beta Precursor Protein	Protein Coding	51	GC21M025880	9.96	https://www.genecards.org/cgi-bin/carddisp.pl?gene=APP
IL5	Interleukin 5	Protein Coding	44	GC05M132541	9.69	https://www.genecards.org/cgi-bin/carddisp.pl?gene=IL5
CSF2	Colony Stimulating Factor 2	Protein Coding	44	GC05P132073	9.63	https://www.genecards.org/cgi-bin/carddisp.pl?gene=CSF2
IL2	Interleukin 2	Protein Coding	45	GC04M122451	9.58	https://www.genecards.org/cgi-bin/carddisp.pl?gene=IL2
CALCA	Calcitonin Related Polypeptide Alpha	Protein Coding	43	GC11M014945	9.55	https://www.genecards.org/cgi-bin/carddisp.pl?gene=CALCA
PTGS2	Prostaglandin-Endoperoxide Synthase 2	Protein Coding	48	GC01M186640	9.45	https://www.genecards.org/cgi-bin/carddisp.pl?gene=PTGS2
NFKB1	Nuclear Factor Kappa B Subunit 1	Protein Coding	52	GC04P102501	9.32	https://www.genecards.org/cgi-bin/carddisp.pl?gene=NFKB1
IL18	Interleukin 18	Protein Coding	44	GC11M112143	9.2	https://www.genecards.org/cgi-bin/carddisp.pl?gene=IL18
CCL4	C-C Motif Chemokine Ligand 4	Protein Coding	40	GC17P036103	9.2	https://www.genecards.org/cgi-bin/carddisp.pl?gene=CCL4
NFE2L2	Nuclear Factor, Erythroid 2 Like 2	Protein Coding	48	GC02M177227	8.78	https://www.genecards.org/cgi-bin/carddisp.pl?gene=NFE2L2
CXCR3	C-X-C Motif Chemokine Receptor 3	Protein Coding	44	GC0XM071615	8.4	https://www.genecards.org/cgi-bin/carddisp.pl?gene=CXCR3
BAX	BCL2 Associated X, Apoptosis Regulator	Protein Coding	48	GC19P048954	8.39	https://www.genecards.org/cgi-bin/carddisp.pl?gene=BAX
MAPK14	Mitogen-Activated Protein Kinase 14	Protein Coding	51	GC06P047451	8.31	https://www.genecards.org/cgi-bin/carddisp.pl?gene=MAPK14
MIR146A	MicroRNA 146a	RNA Gene	22	GC05P160485	8.2	https://www.genecards.org/cgi-bin/carddisp.pl?gene=MIR146A
PLAU	Plasminogen Activator, Urokinase	Protein Coding	51	GC10P073909	8.17	https://www.genecards.org/cgi-bin/carddisp.pl?gene=PLAU
TLR5	Toll Like Receptor 5	Protein Coding	47	GC01M223109	8.15	https://www.genecards.org/cgi-bin/carddisp.pl?gene=TLR5
HMGB1	High Mobility Group Box 1	Protein Coding	44	GC13M030456	7.69	https://www.genecards.org/cgi-bin/carddisp.pl?gene=HMGB1
BCL2	BCL2 Apoptosis Regulator	Protein Coding	51	GC18M063123	7.44	https://www.genecards.org/cgi-bin/carddisp.pl?gene=BCL2
IFNGR1	Interferon Gamma Receptor 1	Protein Coding	50	GC06M137197	7.28	https://www.genecards.org/cgi-bin/carddisp.pl?gene=IFNGR1
ABCB1	ATP Binding Cassette Subfamily B Member 1	Protein Coding	51	GC07M087504	7.03	https://www.genecards.org/cgi-bin/carddisp.pl?gene=ABCB1
RELA	RELA Proto-Oncogene, NF-KB Subunit	Protein Coding	50	GC11M065653	6.93	https://www.genecards.org/cgi-bin/carddisp.pl?gene=RELA
RHOA	Ras Homolog Family Member A	Protein Coding	46	GC03M049359	6.69	https://www.genecards.org/cgi-bin/carddisp.pl?gene=RHOA
JUN	Jun Proto-Oncogene, AP-1 Transcription Factor Subunit	Protein Coding	49	GC01M058780	6.43	https://www.genecards.org/cgi-bin/carddisp.pl?gene=JUN
PIK3CG	Phosphatidylinositol-4,5-Bisphosphate 3-Kinase Catalytic Subunit Gamma	Protein Coding	48	GC07P106865	6.4	https://www.genecards.org/cgi-bin/carddisp.pl?gene=PIK3CG
IL2RA	Interleukin 2 Receptor Subunit Alpha	Protein Coding	50	GC10M006010	6.28	https://www.genecards.org/cgi-bin/carddisp.pl?gene=IL2RA
IL3	Interleukin 3	Protein Coding	44	GC05P132060	5.97	https://www.genecards.org/cgi-bin/carddisp.pl?gene=IL3
MIF	Macrophage Migration Inhibitory Factor	Protein Coding	49	GC22P023894	5.95	https://www.genecards.org/cgi-bin/carddisp.pl?gene=MIF
IL9	Interleukin 9	Protein Coding	43	GC05M135891	5.89	https://www.genecards.org/cgi-bin/carddisp.pl?gene=IL9
PRKCD	Protein Kinase C Delta	Protein Coding	53	GC03P053156	5.88	https://www.genecards.org/cgi-bin/carddisp.pl?gene=PRKCD
ACTN4	Actinin Alpha 4	Protein Coding	46	GC19P038647	4.95	https://www.genecards.org/cgi-bin/carddisp.pl?gene=ACTN4
GHRL	Ghrelin And Obestatin Prepropeptide	Protein Coding	43	GC03M010285	4.92	https://www.genecards.org/cgi-bin/carddisp.pl?gene=GHRL
PTK2	Protein Tyrosine Kinase 2	Protein Coding	47	GC08M140657	4.84	https://www.genecards.org/cgi-bin/carddisp.pl?gene=PTK2
IFITM3	Interferon Induced Transmembrane Protein 3	Protein Coding	41	GC11M000319	4.79	https://www.genecards.org/cgi-bin/carddisp.pl?gene=IFITM3
HSPD1	Heat Shock Protein Family D (Hsp60) Member 1	Protein Coding	47	GC02M197486	4.72	https://www.genecards.org/cgi-bin/carddisp.pl?gene=HSPD1
MRC1	Mannose Receptor C-Type 1	Protein Coding	39	GC10P017809	4.59	https://www.genecards.org/cgi-bin/carddisp.pl?gene=MRC1
F2RL1	F2R Like Trypsin Receptor 1	Protein Coding	45	GC05P076818	4.48	https://www.genecards.org/cgi-bin/carddisp.pl?gene=F2RL1
AQP1	Aquaporin 1 (Colton Blood Group)	Protein Coding	45	GC07P030911	4.36	https://www.genecards.org/cgi-bin/carddisp.pl?gene=AQP1
IRF3	Interferon Regulatory Factor 3	Protein Coding	47	GC19M049659	4.24	https://www.genecards.org/cgi-bin/carddisp.pl?gene=IRF3
HSPA1A	Heat Shock Protein Family A (Hsp70) Member 1A	Protein Coding	43	GC06P047326	4.23	https://www.genecards.org/cgi-bin/carddisp.pl?gene=HSPA1A
PLCG1	Phospholipase C Gamma 1	Protein Coding	47	GC20P041136	4.02	https://www.genecards.org/cgi-bin/carddisp.pl?gene=PLCG1
CAMP	Cathelicidin Antimicrobial Peptide	Protein Coding	41	GC03P048266	3.99	https://www.genecards.org/cgi-bin/carddisp.pl?gene=CAMP
AQP5	Aquaporin 5	Protein Coding	45	GC12P049961	3.76	https://www.genecards.org/cgi-bin/carddisp.pl?gene=AQP5
EZR	Ezrin	Protein Coding	45	GC06M158765	3.73	https://www.genecards.org/cgi-bin/carddisp.pl?gene=EZR
PTPA	Protein Phosphatase 2 Phosphatase Activator	Protein Coding	35	GC09P129111	3.42	https://www.genecards.org/cgi-bin/carddisp.pl?gene=PTPA
XBP1	X-Box Binding Protein 1	Protein Coding	45	GC22M028794	3.25	https://www.genecards.org/cgi-bin/carddisp.pl?gene=XBP1
KLF2	Kruppel Like Factor 2	Protein Coding	40	GC19P023268	3.18	https://www.genecards.org/cgi-bin/carddisp.pl?gene=KLF2
GLUL	Glutamate-Ammonia Ligase	Protein Coding	49	GC01M182350	3.16	https://www.genecards.org/cgi-bin/carddisp.pl?gene=GLUL
PIK3CB	Phosphatidylinositol-4,5-Bisphosphate 3-Kinase Catalytic Subunit Beta	Protein Coding	47	GC03M138652	3.14	https://www.genecards.org/cgi-bin/carddisp.pl?gene=PIK3CB
FYN	FYN Proto-Oncogene, Src Family Tyrosine Kinase	Protein Coding	48	GC06M111660	2.88	https://www.genecards.org/cgi-bin/carddisp.pl?gene=FYN
CXCL11	C-X-C Motif Chemokine Ligand 11	Protein Coding	40	GC04M076033	2.65	https://www.genecards.org/cgi-bin/carddisp.pl?gene=CXCL11
ISG15	ISG15 Ubiquitin Like Modifier	Protein Coding	47	GC01P001001	2.6	https://www.genecards.org/cgi-bin/carddisp.pl?gene=ISG15
SGPL1	Sphingosine-1-Phosphate Lyase 1	Protein Coding	44	GC10P070815	2.6	https://www.genecards.org/cgi-bin/carddisp.pl?gene=SGPL1
ITGA5	Integrin Subunit Alpha 5	Protein Coding	48	GC12M054396	2.52	https://www.genecards.org/cgi-bin/carddisp.pl?gene=ITGA5
AIFM1	Apoptosis Inducing Factor Mitochondria Associated 1	Protein Coding	49	GC0XM130129	2.4	https://www.genecards.org/cgi-bin/carddisp.pl?gene=AIFM1
SIGMAR1	Sigma Non-Opioid Intracellular Receptor 1	Protein Coding	46	GC09M034634	2.07	https://www.genecards.org/cgi-bin/carddisp.pl?gene=SIGMAR1
CLEC4A	C-Type Lectin Domain Family 4 Member A	Protein Coding	37	GC12P008267	1.65	https://www.genecards.org/cgi-bin/carddisp.pl?gene=CLEC4A
DEFA1	Defensin Alpha 1	Protein Coding	40	GC08M006977	1.54	https://www.genecards.org/cgi-bin/carddisp.pl?gene=DEFA1
RIPK3	Receptor Interacting Serine/Threonine Kinase 3	Protein Coding	43	GC14M024336	1.52	https://www.genecards.org/cgi-bin/carddisp.pl?gene=RIPK3
PTPRB	Protein Tyrosine Phosphatase Receptor Type B	Protein Coding	45	GC12M070516	1.11	https://www.genecards.org/cgi-bin/carddisp.pl?gene=PTPRB
