# Supplementary material for: Influenza A virus infects pulmonary microvascular endothelial cells leading to microvascular leakage and release of pro-inflammatory cytokines
Source: PeerJ. 2021 Aug 3;9:e11892. doi: 10.7717/peerj.11892 (PMC8344683; doi:10.7717/peerj.11892)
Supplement: Supplemental Information 9 [file peerj-09-11892-s009.tsv]

#node1	node2	node1_string_id	node2_string_id	neighborhood_on_chromosome	gene_fusion	phylogenetic_cooccurrence	homology	coexpression	experimentally_determined_interaction	database_annotated	automated_textmining	combined_score
ABCB1	IL2	9606.ENSP00000478255	9606.ENSP00000226730	0	0	0	0	0	0	0	0.579	0.580
ABCB1	FGF2	9606.ENSP00000478255	9606.ENSP00000264498	0	0	0	0	0	0	0	0.580	0.580
ABCB1	TP53	9606.ENSP00000478255	9606.ENSP00000269305	0	0	0	0	0	0	0.900	0.760	0.975
ABCB1	EGFR	9606.ENSP00000478255	9606.ENSP00000275493	0	0	0	0	0.062	0	0	0.748	0.754
ABCB1	ALB	9606.ENSP00000478255	9606.ENSP00000295897	0	0	0	0	0.061	0	0	0.564	0.573
ABCB1	CASP3	9606.ENSP00000478255	9606.ENSP00000311032	0	0	0	0	0	0	0	0.541	0.541
ABCB1	PTGS2	9606.ENSP00000478255	9606.ENSP00000356438	0	0	0	0	0	0	0	0.514	0.514
ABCB1	JUN	9606.ENSP00000478255	9606.ENSP00000360266	0	0	0	0	0	0.110	0	0.370	0.415
ABCB1	SRC	9606.ENSP00000478255	9606.ENSP00000362680	0	0	0	0	0	0.057	0	0.639	0.646
ABCB1	TLR4	9606.ENSP00000478255	9606.ENSP00000363089	0	0	0	0	0.063	0	0	0.507	0.519
ABCB1	INS	9606.ENSP00000478255	9606.ENSP00000380432	0	0	0	0	0	0	0	0.625	0.625
ABCB1	IL6	9606.ENSP00000478255	9606.ENSP00000385675	0	0	0	0	0	0	0	0.641	0.641
ABCB1	TNF	9606.ENSP00000478255	9606.ENSP00000398698	0	0	0	0	0	0	0	0.583	0.583
ABCB1	VEGFA	9606.ENSP00000478255	9606.ENSP00000478570	0	0	0	0	0	0	0	0.509	0.509
ACTN4	TGFB1	9606.ENSP00000252699	9606.ENSP00000221930	0	0	0	0	0.080	0.063	0.900	0.090	0.911
ACTN4	PTPN11	9606.ENSP00000252699	9606.ENSP00000340944	0	0	0	0	0.054	0.384	0	0.102	0.432
ACTN4	NOS2	9606.ENSP00000252699	9606.ENSP00000327251	0	0	0	0	0	0.472	0	0.071	0.489
ACTN4	EGFR	9606.ENSP00000252699	9606.ENSP00000275493	0	0	0	0	0.088	0.393	0	0.250	0.549
ACTN4	ITGA5	9606.ENSP00000252699	9606.ENSP00000293379	0	0	0	0	0.098	0.160	0.600	0.230	0.735
ACTN4	KNG1	9606.ENSP00000252699	9606.ENSP00000265023	0	0	0	0	0	0	0.900	0.116	0.907
ACTN4	APP	9606.ENSP00000252699	9606.ENSP00000284981	0	0	0	0	0.090	0	0.900	0.079	0.908
ACTN4	VEGFA	9606.ENSP00000252699	9606.ENSP00000478570	0	0	0	0	0.058	0	0.900	0.250	0.923
ACTN4	SRC	9606.ENSP00000252699	9606.ENSP00000362680	0	0	0	0	0.087	0.085	0.900	0.310	0.934
ACTN4	ALB	9606.ENSP00000252699	9606.ENSP00000295897	0	0	0	0	0	0	0.900	0.411	0.938
ACTN4	FN1	9606.ENSP00000252699	9606.ENSP00000346839	0	0	0	0	0.070	0.080	0.900	0.365	0.938
ACTN4	EZR	9606.ENSP00000252699	9606.ENSP00000356042	0	0	0	0	0.062	0.064	0.900	0.445	0.944
ACTN4	RHOA	9606.ENSP00000252699	9606.ENSP00000400175	0	0	0	0	0.069	0.063	0.900	0.468	0.947
ACTN4	PTK2	9606.ENSP00000252699	9606.ENSP00000341189	0	0	0	0	0	0.060	0.900	0.515	0.950
AGER	MMP2	9606.ENSP00000364210	9606.ENSP00000219070	0	0	0	0	0	0	0	0.624	0.624
AGER	CCL2	9606.ENSP00000364210	9606.ENSP00000225831	0	0	0	0	0	0	0	0.719	0.719
AGER	NFKB1	9606.ENSP00000364210	9606.ENSP00000226574	0	0	0	0	0	0	0.900	0.291	0.926
AGER	TTR	9606.ENSP00000364210	9606.ENSP00000237014	0	0	0	0	0	0.379	0	0.349	0.578
AGER	CRP	9606.ENSP00000364210	9606.ENSP00000255030	0	0	0	0	0	0	0	0.745	0.745
AGER	TLR2	9606.ENSP00000364210	9606.ENSP00000260010	0	0	0	0	0.063	0	0	0.701	0.707
AGER	IL1B	9606.ENSP00000364210	9606.ENSP00000263341	0	0	0	0	0.058	0	0	0.491	0.500
AGER	FGF2	9606.ENSP00000364210	9606.ENSP00000264498	0	0	0	0	0	0.313	0	0.267	0.474
AGER	ICAM1	9606.ENSP00000364210	9606.ENSP00000264832	0	0	0	0	0	0	0	0.530	0.530
AGER	EGFR	9606.ENSP00000364210	9606.ENSP00000275493	0	0	0	0	0	0.379	0	0.213	0.490
AGER	IL18	9606.ENSP00000364210	9606.ENSP00000280357	0	0	0	0	0	0	0	0.400	0.400
AGER	APP	9606.ENSP00000364210	9606.ENSP00000284981	0	0	0	0	0	0	0.900	0.568	0.954
AGER	ALB	9606.ENSP00000364210	9606.ENSP00000295897	0	0	0	0	0	0	0	0.543	0.543
AGER	TLR3	9606.ENSP00000364210	9606.ENSP00000296795	0	0	0	0	0	0	0	0.583	0.583
AGER	CXCL8	9606.ENSP00000364210	9606.ENSP00000306512	0	0	0	0	0.062	0	0	0.531	0.541
AGER	CASP3	9606.ENSP00000364210	9606.ENSP00000311032	0	0	0	0	0	0	0	0.429	0.429
AGER	HMGB1	9606.ENSP00000364210	9606.ENSP00000345347	0	0	0	0	0	0.472	0.900	0.937	0.996
AGER	PTGS2	9606.ENSP00000364210	9606.ENSP00000356438	0	0	0	0	0	0	0	0.418	0.418
AGER	MMP9	9606.ENSP00000364210	9606.ENSP00000361405	0	0	0	0	0.065	0	0	0.528	0.539
AGER	TLR4	9606.ENSP00000364210	9606.ENSP00000363089	0	0	0	0	0	0	0	0.734	0.734
AGER	IL10	9606.ENSP00000364210	9606.ENSP00000412237	0	0	0	0	0	0	0	0.473	0.473
AGER	RHOA	9606.ENSP00000364210	9606.ENSP00000400175	0	0	0	0	0	0.379	0	0.209	0.487
AGER	VEGFA	9606.ENSP00000364210	9606.ENSP00000478570	0	0	0	0	0	0	0	0.530	0.530
AGER	INS	9606.ENSP00000364210	9606.ENSP00000380432	0	0	0	0	0	0	0	0.551	0.551
AGER	TNF	9606.ENSP00000364210	9606.ENSP00000398698	0	0	0	0	0.065	0	0	0.568	0.578
AGER	SFTPB	9606.ENSP00000364210	9606.ENSP00000386346	0	0	0	0	0.423	0	0	0.302	0.580
AGER	TLR5	9606.ENSP00000364210	9606.ENSP00000440643	0	0	0	0	0	0	0	0.586	0.586
AGER	IL6	9606.ENSP00000364210	9606.ENSP00000385675	0	0	0	0	0	0	0	0.780	0.780
AGER	RELA	9606.ENSP00000364210	9606.ENSP00000384273	0	0	0	0	0	0	0.900	0.171	0.913
AIFM1	TP53	9606.ENSP00000287295	9606.ENSP00000269305	0	0	0	0	0	0	0	0.497	0.497
AIFM1	SOD2	9606.ENSP00000287295	9606.ENSP00000446252	0.123	0	0	0	0.062	0	0	0.420	0.482
AIFM1	HSPA1A	9606.ENSP00000287295	9606.ENSP00000364802	0	0	0	0	0.061	0.379	0	0.252	0.526
AIFM1	CASP3	9606.ENSP00000287295	9606.ENSP00000311032	0	0	0	0	0	0.379	0	0.691	0.799
AIFM1	BAX	9606.ENSP00000287295	9606.ENSP00000293288	0	0	0	0	0	0	0.900	0.172	0.913
AIFM1	BCL2	9606.ENSP00000287295	9606.ENSP00000381185	0	0	0	0	0	0	0.900	0.240	0.920
ALB	MIF	9606.ENSP00000295897	9606.ENSP00000215754	0	0	0	0	0	0	0	0.430	0.430
ALB	XBP1	9606.ENSP00000295897	9606.ENSP00000216037	0	0	0	0	0	0	0	0.468	0.468
ALB	MMP2	9606.ENSP00000295897	9606.ENSP00000219070	0	0	0	0	0.078	0	0	0.616	0.631
ALB	TGFB1	9606.ENSP00000295897	9606.ENSP00000221930	0	0	0	0	0	0	0.900	0.611	0.959
ALB	CCL2	9606.ENSP00000295897	9606.ENSP00000225831	0	0	0	0	0	0	0	0.815	0.815
ALB	IL2	9606.ENSP00000295897	9606.ENSP00000226730	0	0	0	0	0	0	0	0.739	0.739
ALB	IFNG	9606.ENSP00000295897	9606.ENSP00000229135	0	0	0	0	0	0	0	0.657	0.657
ALB	MAPK14	9606.ENSP00000295897	9606.ENSP00000229795	0	0	0	0	0	0	0	0.593	0.593
ALB	IL5	9606.ENSP00000295897	9606.ENSP00000231454	0	0	0	0	0	0	0	0.602	0.602
ALB	TTR	9606.ENSP00000295897	9606.ENSP00000237014	0	0	0	0	0.295	0.104	0	0.898	0.930
ALB	PLCG1	9606.ENSP00000295897	9606.ENSP00000244007	0	0	0	0	0	0	0	0.472	0.472
ALB	CRP	9606.ENSP00000295897	9606.ENSP00000255030	0	0	0	0	0.115	0	0	0.921	0.927
ALB	TLR2	9606.ENSP00000295897	9606.ENSP00000260010	0	0	0	0	0	0	0	0.621	0.621
ALB	IL1A	9606.ENSP00000295897	9606.ENSP00000263339	0	0	0	0	0.062	0	0	0.412	0.424
ALB	IL1B	9606.ENSP00000295897	9606.ENSP00000263341	0	0	0	0	0	0	0	0.681	0.681
ALB	FGF2	9606.ENSP00000295897	9606.ENSP00000264498	0	0	0	0	0	0	0	0.811	0.811
ALB	ICAM1	9606.ENSP00000295897	9606.ENSP00000264832	0	0	0	0	0	0	0	0.806	0.807
ALB	KNG1	9606.ENSP00000295897	9606.ENSP00000265023	0	0	0	0	0.202	0	0.900	0.670	0.971
ALB	TP53	9606.ENSP00000295897	9606.ENSP00000269305	0	0	0	0	0	0	0	0.688	0.688
ALB	SOD1	9606.ENSP00000295897	9606.ENSP00000270142	0	0	0	0	0	0.126	0	0.573	0.611
ALB	EGFR	9606.ENSP00000295897	9606.ENSP00000275493	0	0	0	0	0.061	0	0	0.762	0.767
ALB	IFNA1	9606.ENSP00000295897	9606.ENSP00000276927	0	0	0	0	0	0	0	0.428	0.428
ALB	IL18	9606.ENSP00000295897	9606.ENSP00000280357	0	0	0	0	0	0	0	0.600	0.600
ALB	APP	9606.ENSP00000295897	9606.ENSP00000284981	0	0	0	0	0.063	0	0.900	0.658	0.965
ALB	CCR5	9606.ENSP00000295897	9606.ENSP00000292303	0	0	0	0	0	0	0	0.508	0.508
ALB	BAX	9606.ENSP00000295897	9606.ENSP00000293288	0	0	0	0	0.049	0	0	0.397	0.402
ALB	AQP5	9606.ENSP00000295897	9606.ENSP00000293599	0	0	0	0	0.055	0	0	0.431	0.439
ALB	CXCR3	9606.ENSP00000295897	9606.ENSP00000362795	0	0	0	0	0	0	0	0.410	0.410
ALB	HIF1A	9606.ENSP00000295897	9606.ENSP00000437955	0	0	0	0	0	0	0	0.414	0.414
ALB	CD55	9606.ENSP00000295897	9606.ENSP00000356030	0	0	0	0	0	0	0	0.421	0.420
ALB	IFNB1	9606.ENSP00000295897	9606.ENSP00000369581	0	0	0	0	0	0	0	0.430	0.430
ALB	RELA	9606.ENSP00000295897	9606.ENSP00000384273	0	0	0	0	0	0	0	0.433	0.433
ALB	CD209	9606.ENSP00000295897	9606.ENSP00000315477	0	0	0	0	0.061	0	0	0.429	0.441
ALB	CAMP	9606.ENSP00000295897	9606.ENSP00000296435	0	0	0	0	0	0	0	0.444	0.444
ALB	PTK2	9606.ENSP00000295897	9606.ENSP00000341189	0	0	0	0	0	0	0	0.481	0.481
ALB	HSPA1A	9606.ENSP00000295897	9606.ENSP00000364802	0	0	0	0	0	0	0	0.481	0.481
ALB	AQP1	9606.ENSP00000295897	9606.ENSP00000311165	0	0	0	0	0.063	0	0	0.480	0.492
ALB	FYN	9606.ENSP00000295897	9606.ENSP00000346671	0	0	0	0	0	0	0	0.495	0.495
ALB	NFE2L2	9606.ENSP00000295897	9606.ENSP00000380252	0	0	0	0	0	0	0	0.499	0.499
ALB	PLAU	9606.ENSP00000295897	9606.ENSP00000361850	0	0	0	0	0.054	0	0	0.495	0.502
ALB	EZR	9606.ENSP00000295897	9606.ENSP00000356042	0	0	0	0	0	0	0	0.515	0.515
ALB	TLR5	9606.ENSP00000295897	9606.ENSP00000440643	0	0	0	0	0.063	0	0	0.518	0.529
ALB	NOS2	9606.ENSP00000295897	9606.ENSP00000327251	0	0	0	0	0	0	0	0.542	0.542
ALB	CXCL10	9606.ENSP00000295897	9606.ENSP00000305651	0	0	0	0	0	0	0	0.545	0.545
ALB	TLR3	9606.ENSP00000295897	9606.ENSP00000296795	0	0	0	0	0	0	0	0.549	0.549
ALB	CALCA	9606.ENSP00000295897	9606.ENSP00000331746	0	0	0	0	0	0	0	0.557	0.557
ALB	MRC1	9606.ENSP00000295897	9606.ENSP00000455897	0	0	0	0	0.080	0	0	0.559	0.577
ALB	HSPD1	9606.ENSP00000295897	9606.ENSP00000373620	0	0	0	0	0	0	0	0.593	0.593
ALB	GLUL	9606.ENSP00000295897	9606.ENSP00000307900	0	0	0	0	0	0	0	0.597	0.597
ALB	IL3	9606.ENSP00000295897	9606.ENSP00000296870	0	0	0	0	0	0	0	0.597	0.597
ALB	CCL5	9606.ENSP00000295897	9606.ENSP00000474412	0	0	0	0	0	0	0	0.602	0.602
ALB	RHOA	9606.ENSP00000295897	9606.ENSP00000400175	0	0	0	0	0	0	0	0.633	0.633
ALB	MBL2	9606.ENSP00000295897	9606.ENSP00000363079	0	0	0	0	0.369	0	0	0.448	0.636
ALB	JUN	9606.ENSP00000295897	9606.ENSP00000360266	0	0	0	0	0	0	0	0.649	0.649
ALB	CCL4	9606.ENSP00000295897	9606.ENSP00000482259	0	0	0	0	0	0	0	0.655	0.655
ALB	ELANE	9606.ENSP00000295897	9606.ENSP00000466090	0	0	0	0	0.054	0	0	0.655	0.659
ALB	GHRL	9606.ENSP00000295897	9606.ENSP00000335074	0	0	0	0	0	0	0	0.675	0.675
ALB	SRC	9606.ENSP00000295897	9606.ENSP00000362680	0	0	0	0	0	0	0	0.683	0.683
ALB	HMGB1	9606.ENSP00000295897	9606.ENSP00000345347	0	0	0	0	0	0	0	0.699	0.699
ALB	CSF2	9606.ENSP00000295897	9606.ENSP00000296871	0	0	0	0	0	0	0	0.723	0.723
ALB	TLR4	9606.ENSP00000295897	9606.ENSP00000363089	0	0	0	0	0	0	0	0.733	0.733
ALB	MMP9	9606.ENSP00000295897	9606.ENSP00000361405	0	0	0	0	0.061	0	0	0.732	0.738
ALB	SOD2	9606.ENSP00000295897	9606.ENSP00000446252	0	0	0	0	0	0	0	0.745	0.745
ALB	IL10	9606.ENSP00000295897	9606.ENSP00000412237	0	0	0	0	0	0	0	0.776	0.776
ALB	PTGS2	9606.ENSP00000295897	9606.ENSP00000356438	0	0	0	0	0	0	0	0.797	0.797
ALB	CASP3	9606.ENSP00000295897	9606.ENSP00000311032	0	0	0	0	0	0	0	0.835	0.835
ALB	CXCL8	9606.ENSP00000295897	9606.ENSP00000306512	0	0	0	0	0	0	0	0.840	0.841
ALB	TNF	9606.ENSP00000295897	9606.ENSP00000398698	0	0	0	0	0	0	0	0.851	0.851
ALB	B2M	9606.ENSP00000295897	9606.ENSP00000452780	0	0	0	0	0	0.800	0	0.787	0.955
ALB	INS	9606.ENSP00000295897	9606.ENSP00000380432	0	0	0	0	0	0	0	0.956	0.957
ALB	F2	9606.ENSP00000295897	9606.ENSP00000308541	0	0	0	0	0.624	0.043	0	0.897	0.960
ALB	IL6	9606.ENSP00000295897	9606.ENSP00000385675	0	0	0	0	0	0	0.900	0.841	0.983
ALB	VEGFA	9606.ENSP00000295897	9606.ENSP00000478570	0	0	0	0	0.062	0	0.900	0.871	0.986
ALB	FN1	9606.ENSP00000295897	9606.ENSP00000346839	0	0	0	0	0.077	0.104	0.900	0.899	0.990
APP	TGFB1	9606.ENSP00000284981	9606.ENSP00000221930	0	0	0	0	0	0.513	0.900	0.287	0.962
APP	CCL2	9606.ENSP00000284981	9606.ENSP00000225831	0	0	0	0	0	0	0	0.445	0.445
APP	NFKB1	9606.ENSP00000284981	9606.ENSP00000226574	0	0	0	0	0	0	0.900	0.210	0.917
APP	MAPK14	9606.ENSP00000284981	9606.ENSP00000229795	0	0	0	0	0.059	0.080	0	0.380	0.416
APP	TTR	9606.ENSP00000284981	9606.ENSP00000237014	0	0	0	0	0.063	0.379	0.900	0.546	0.970
APP	CRP	9606.ENSP00000284981	9606.ENSP00000255030	0	0	0	0	0	0	0	0.450	0.450
APP	TLR2	9606.ENSP00000284981	9606.ENSP00000260010	0	0	0	0	0.061	0	0	0.403	0.415
APP	IL1B	9606.ENSP00000284981	9606.ENSP00000263341	0	0	0	0	0	0	0	0.699	0.699
APP	FGF2	9606.ENSP00000284981	9606.ENSP00000264498	0	0	0	0	0.070	0	0	0.421	0.438
APP	KNG1	9606.ENSP00000284981	9606.ENSP00000265023	0	0	0	0	0.062	0.379	0.900	0.416	0.961
APP	TP53	9606.ENSP00000284981	9606.ENSP00000269305	0	0	0	0	0	0	0	0.717	0.717
APP	SOD1	9606.ENSP00000284981	9606.ENSP00000270142	0	0	0	0	0.050	0	0	0.735	0.738
APP	EGFR	9606.ENSP00000284981	9606.ENSP00000275493	0	0	0	0	0.146	0.393	0	0.503	0.720
APP	IL18	9606.ENSP00000284981	9606.ENSP00000280357	0	0	0	0	0	0	0	0.561	0.561
APP	HSPD1	9606.ENSP00000284981	9606.ENSP00000373620	0	0	0	0	0.079	0.320	0	0.147	0.419
APP	SOD2	9606.ENSP00000284981	9606.ENSP00000446252	0	0	0	0	0	0	0	0.431	0.431
APP	TLR4	9606.ENSP00000284981	9606.ENSP00000363089	0	0	0	0	0.061	0	0	0.441	0.452
APP	IL10	9606.ENSP00000284981	9606.ENSP00000412237	0	0	0	0	0	0	0	0.478	0.478
APP	MMP9	9606.ENSP00000284981	9606.ENSP00000361405	0	0	0	0	0.060	0	0	0.474	0.485
APP	ELANE	9606.ENSP00000284981	9606.ENSP00000466090	0	0	0	0	0	0.159	0	0.440	0.508
APP	AQP1	9606.ENSP00000284981	9606.ENSP00000311165	0	0	0	0	0.088	0	0	0.516	0.540
APP	PTGS2	9606.ENSP00000284981	9606.ENSP00000356438	0	0	0	0	0.061	0.379	0	0.454	0.654
APP	SRC	9606.ENSP00000284981	9606.ENSP00000362680	0	0	0	0	0.088	0.397	0	0.464	0.680
APP	JUN	9606.ENSP00000284981	9606.ENSP00000360266	0	0	0	0	0.061	0.106	0	0.685	0.713
APP	FYN	9606.ENSP00000284981	9606.ENSP00000346671	0	0	0	0	0.089	0.070	0	0.748	0.768
APP	TNF	9606.ENSP00000284981	9606.ENSP00000398698	0	0	0	0	0	0.302	0	0.725	0.800
APP	CASP3	9606.ENSP00000284981	9606.ENSP00000311032	0	0	0	0	0.062	0.682	0	0.665	0.891
APP	F2RL1	9606.ENSP00000284981	9606.ENSP00000296677	0	0	0	0	0	0	0.900	0.055	0.901
APP	CXCL11	9606.ENSP00000284981	9606.ENSP00000306884	0	0	0	0	0	0	0.900	0.079	0.903
APP	CXCR3	9606.ENSP00000284981	9606.ENSP00000362795	0	0	0	0	0	0	0.900	0.123	0.908
APP	CALCA	9606.ENSP00000284981	9606.ENSP00000331746	0	0	0	0	0	0	0.900	0.207	0.917
APP	CCL4	9606.ENSP00000284981	9606.ENSP00000482259	0	0	0	0	0	0	0.900	0.207	0.917
APP	CCR5	9606.ENSP00000284981	9606.ENSP00000292303	0	0	0	0	0	0	0.900	0.224	0.919
APP	CCL5	9606.ENSP00000284981	9606.ENSP00000474412	0	0	0	0	0	0	0.900	0.247	0.921
APP	CXCL10	9606.ENSP00000284981	9606.ENSP00000305651	0	0	0	0	0	0	0.900	0.243	0.921
APP	HMGB1	9606.ENSP00000284981	9606.ENSP00000345347	0	0	0	0	0	0	0.900	0.259	0.922
APP	B2M	9606.ENSP00000284981	9606.ENSP00000452780	0	0	0	0	0.061	0	0.900	0.285	0.926
APP	CXCL8	9606.ENSP00000284981	9606.ENSP00000306512	0	0	0	0	0	0	0.900	0.376	0.934
APP	RELA	9606.ENSP00000284981	9606.ENSP00000384273	0	0	0	0	0	0	0.900	0.408	0.938
APP	VEGFA	9606.ENSP00000284981	9606.ENSP00000478570	0	0	0	0	0.067	0	0.900	0.440	0.943
APP	F2	9606.ENSP00000284981	9606.ENSP00000308541	0	0	0	0	0	0.132	0.900	0.413	0.944
APP	FN1	9606.ENSP00000284981	9606.ENSP00000346839	0	0	0	0	0.117	0	0.900	0.440	0.946
APP	IL6	9606.ENSP00000284981	9606.ENSP00000385675	0	0	0	0	0	0	0.900	0.589	0.957
APP	INS	9606.ENSP00000284981	9606.ENSP00000380432	0	0	0	0	0	0	0.900	0.669	0.965
AQP1	IFNG	9606.ENSP00000311165	9606.ENSP00000229135	0	0	0	0	0	0	0	0.417	0.417
AQP1	KLF2	9606.ENSP00000311165	9606.ENSP00000248071	0	0	0	0	0.081	0.080	0	0.459	0.503
AQP1	CASP3	9606.ENSP00000311165	9606.ENSP00000311032	0	0	0	0	0	0	0	0.532	0.532
AQP1	PTK2	9606.ENSP00000311165	9606.ENSP00000341189	0	0	0	0	0.062	0	0	0.412	0.425
AQP1	VEGFA	9606.ENSP00000311165	9606.ENSP00000478570	0	0	0	0	0.061	0	0	0.420	0.432
AQP1	IL10	9606.ENSP00000311165	9606.ENSP00000412237	0	0	0	0	0	0	0	0.489	0.489
AQP1	HIF1A	9606.ENSP00000311165	9606.ENSP00000437955	0	0	0	0	0	0	0	0.513	0.513
AQP5	ICAM1	9606.ENSP00000293599	9606.ENSP00000264832	0	0	0	0	0	0	0	0.497	0.497
AQP5	IFNA1	9606.ENSP00000293599	9606.ENSP00000276927	0	0	0	0	0	0	0	0.401	0.401
AQP5	SRC	9606.ENSP00000293599	9606.ENSP00000362680	0	0	0	0	0	0	0	0.497	0.497
AQP5	SFTPB	9606.ENSP00000293599	9606.ENSP00000386346	0	0	0	0	0.063	0	0	0.616	0.625
B2M	TGFB1	9606.ENSP00000452780	9606.ENSP00000221930	0	0	0	0	0.077	0	0	0.391	0.414
B2M	CCL2	9606.ENSP00000452780	9606.ENSP00000225831	0	0	0	0	0.061	0	0	0.449	0.460
B2M	NFKB1	9606.ENSP00000452780	9606.ENSP00000226574	0	0	0	0	0.096	0	0.900	0.227	0.924
B2M	IL2	9606.ENSP00000452780	9606.ENSP00000226730	0	0	0	0	0	0	0.900	0.588	0.957
B2M	IFNG	9606.ENSP00000452780	9606.ENSP00000229135	0	0	0	0	0.082	0	0	0.551	0.571
B2M	TTR	9606.ENSP00000452780	9606.ENSP00000237014	0	0	0	0	0	0	0	0.642	0.642
B2M	PLCG1	9606.ENSP00000452780	9606.ENSP00000244007	0	0	0	0	0.061	0	0.900	0.051	0.903
B2M	CRP	9606.ENSP00000452780	9606.ENSP00000255030	0	0	0	0	0	0	0	0.668	0.668
B2M	TLR2	9606.ENSP00000452780	9606.ENSP00000260010	0	0	0	0	0.116	0	0	0.354	0.405
B2M	IL1B	9606.ENSP00000452780	9606.ENSP00000263341	0	0	0	0	0.111	0	0	0.473	0.511
B2M	ICAM1	9606.ENSP00000452780	9606.ENSP00000264832	0	0	0	0	0.108	0	0.900	0.423	0.944
B2M	TP53	9606.ENSP00000452780	9606.ENSP00000269305	0	0	0	0	0	0	0	0.527	0.527
B2M	EGFR	9606.ENSP00000452780	9606.ENSP00000275493	0	0	0	0	0.058	0	0	0.390	0.400
B2M	IFNA1	9606.ENSP00000452780	9606.ENSP00000276927	0	0	0	0	0	0	0	0.473	0.473
B2M	IL18	9606.ENSP00000452780	9606.ENSP00000280357	0	0	0	0	0.084	0	0	0.399	0.426
B2M	PIK3CB	9606.ENSP00000452780	9606.ENSP00000289153	0	0	0	0	0	0	0.900	0	0.900
B2M	CAMP	9606.ENSP00000452780	9606.ENSP00000296435	0	0	0	0	0.065	0	0.900	0.184	0.917
B2M	CSF2	9606.ENSP00000452780	9606.ENSP00000296871	0	0	0	0	0	0	0	0.420	0.420
B2M	CXCL10	9606.ENSP00000452780	9606.ENSP00000305651	0	0	0	0	0.146	0	0	0.399	0.464
B2M	CXCL8	9606.ENSP00000452780	9606.ENSP00000306512	0	0	0	0	0.119	0	0	0.452	0.496
B2M	FYN	9606.ENSP00000452780	9606.ENSP00000346671	0	0	0	0	0.061	0	0.900	0.222	0.920
B2M	FN1	9606.ENSP00000452780	9606.ENSP00000346839	0	0	0	0	0.062	0	0	0.447	0.459
B2M	JUN	9606.ENSP00000452780	9606.ENSP00000360266	0	0	0	0	0.062	0	0.900	0.266	0.925
B2M	MMP9	9606.ENSP00000452780	9606.ENSP00000361405	0	0	0	0	0.076	0	0.900	0.297	0.929
B2M	TLR4	9606.ENSP00000452780	9606.ENSP00000363089	0	0	0	0	0.144	0	0	0.383	0.449
B2M	NEU1	9606.ENSP00000452780	9606.ENSP00000364782	0	0	0	0	0	0	0.900	0	0.900
B2M	ISG15	9606.ENSP00000452780	9606.ENSP00000368699	0	0	0	0	0.096	0.157	0	0.294	0.415
B2M	IL2RA	9606.ENSP00000452780	9606.ENSP00000369293	0	0	0	0	0.066	0	0.900	0.298	0.928
B2M	IFNB1	9606.ENSP00000452780	9606.ENSP00000369581	0	0	0	0	0	0	0	0.421	0.420
B2M	INS	9606.ENSP00000452780	9606.ENSP00000380432	0	0	0	0	0	0.369	0	0.543	0.699
B2M	IL6	9606.ENSP00000452780	9606.ENSP00000385675	0	0	0	0	0.061	0	0	0.584	0.592
B2M	TNF	9606.ENSP00000452780	9606.ENSP00000398698	0	0	0	0	0.107	0	0	0.556	0.586
B2M	IL10	9606.ENSP00000452780	9606.ENSP00000412237	0	0	0	0	0	0	0	0.510	0.510
B2M	CCL5	9606.ENSP00000452780	9606.ENSP00000474412	0	0	0	0	0.132	0	0	0.359	0.420
B2M	VEGFA	9606.ENSP00000452780	9606.ENSP00000478570	0	0	0	0	0	0	0	0.473	0.473
B2M	IRF3	9606.ENSP00000452780	9606.ENSP00000471896	0	0	0	0	0	0	0.900	0.185	0.915
B2M	ELANE	9606.ENSP00000452780	9606.ENSP00000466090	0	0	0	0	0	0	0.900	0.198	0.916
BAX	TP53	9606.ENSP00000293288	9606.ENSP00000269305	0	0	0	0	0.050	0.578	0.900	0.669	0.984
BAX	HSPD1	9606.ENSP00000293288	9606.ENSP00000373620	0	0	0	0	0	0.406	0	0.073	0.426
BAX	SOD2	9606.ENSP00000293288	9606.ENSP00000446252	0	0	0	0	0	0	0	0.426	0.426
BAX	VEGFA	9606.ENSP00000293288	9606.ENSP00000478570	0	0	0	0	0	0	0	0.429	0.429
BAX	TNF	9606.ENSP00000293288	9606.ENSP00000398698	0	0	0	0	0	0.157	0	0.355	0.433
BAX	JUN	9606.ENSP00000293288	9606.ENSP00000360266	0	0	0	0	0	0	0	0.474	0.474
BAX	IRF3	9606.ENSP00000293288	9606.ENSP00000471896	0	0	0	0	0.093	0.379	0	0.146	0.476
BAX	CASP3	9606.ENSP00000293288	9606.ENSP00000311032	0	0	0	0	0	0.416	0	0.793	0.874
BAX	BCL2	9606.ENSP00000293288	9606.ENSP00000381185	0	0	0	0.645	0	0.580	0.900	0.734	0.967
BCL2	MAPK14	9606.ENSP00000381185	9606.ENSP00000229795	0	0	0	0	0	0.379	0	0.089	0.410
BCL2	TP53	9606.ENSP00000381185	9606.ENSP00000269305	0	0	0	0	0.050	0.525	0.900	0.705	0.984
BCL2	SOD1	9606.ENSP00000381185	9606.ENSP00000270142	0	0	0	0	0	0.379	0.800	0.117	0.880
BCL2	CASP3	9606.ENSP00000381185	9606.ENSP00000311032	0	0	0	0	0	0.461	0	0.578	0.763
BCL2	HSPA1A	9606.ENSP00000381185	9606.ENSP00000364802	0	0	0	0	0	0.379	0	0.085	0.407
BCL2	HIF1A	9606.ENSP00000381185	9606.ENSP00000437955	0	0	0	0	0	0.357	0	0.250	0.497
CALCA	CRP	9606.ENSP00000331746	9606.ENSP00000255030	0	0	0	0	0	0	0	0.579	0.579
CALCA	IL1B	9606.ENSP00000331746	9606.ENSP00000263341	0	0	0	0	0	0	0	0.681	0.681
CALCA	KNG1	9606.ENSP00000331746	9606.ENSP00000265023	0	0	0	0	0	0	0	0.706	0.706
CALCA	F2RL1	9606.ENSP00000331746	9606.ENSP00000296677	0	0	0	0	0	0	0	0.434	0.434
CALCA	CXCL8	9606.ENSP00000331746	9606.ENSP00000306512	0	0	0	0	0.055	0	0	0.429	0.437
CALCA	PRKCD	9606.ENSP00000331746	9606.ENSP00000378217	0	0	0	0	0	0	0	0.416	0.416
CALCA	PTGS2	9606.ENSP00000331746	9606.ENSP00000356438	0	0	0	0	0	0	0	0.417	0.417
CALCA	IL10	9606.ENSP00000331746	9606.ENSP00000412237	0	0	0	0	0	0	0	0.429	0.429
CALCA	GHRL	9606.ENSP00000331746	9606.ENSP00000335074	0	0	0	0	0	0	0	0.448	0.448
CALCA	VEGFA	9606.ENSP00000331746	9606.ENSP00000478570	0	0	0	0	0	0	0	0.474	0.474
CALCA	TNF	9606.ENSP00000331746	9606.ENSP00000398698	0	0	0	0	0	0	0	0.530	0.530
CALCA	IL6	9606.ENSP00000331746	9606.ENSP00000385675	0	0	0	0	0	0	0	0.592	0.592
CALCA	INS	9606.ENSP00000331746	9606.ENSP00000380432	0	0	0	0	0	0	0	0.678	0.678
CAMP	CCL2	9606.ENSP00000296435	9606.ENSP00000225831	0	0	0	0	0	0	0	0.491	0.491
CAMP	NFKB1	9606.ENSP00000296435	9606.ENSP00000226574	0	0	0	0	0	0	0.900	0.052	0.901
CAMP	TLR2	9606.ENSP00000296435	9606.ENSP00000260010	0	0	0	0	0.098	0	0	0.669	0.688
CAMP	IL1B	9606.ENSP00000296435	9606.ENSP00000263341	0	0	0	0	0.076	0	0	0.441	0.461
CAMP	EGFR	9606.ENSP00000296435	9606.ENSP00000275493	0	0	0	0	0	0	0	0.618	0.618
CAMP	IL18	9606.ENSP00000296435	9606.ENSP00000280357	0	0	0	0	0	0	0	0.669	0.669
CAMP	CXCL10	9606.ENSP00000296435	9606.ENSP00000305651	0	0	0	0	0	0	0	0.447	0.447
CAMP	CCL5	9606.ENSP00000296435	9606.ENSP00000474412	0	0	0	0	0.069	0	0	0.445	0.461
CAMP	HIF1A	9606.ENSP00000296435	9606.ENSP00000437955	0	0	0	0	0	0	0	0.469	0.469
CAMP	HMGB1	9606.ENSP00000296435	9606.ENSP00000345347	0	0	0	0	0	0	0	0.473	0.473
CAMP	CSF2	9606.ENSP00000296435	9606.ENSP00000296871	0	0	0	0	0	0	0	0.473	0.473
CAMP	PTGS2	9606.ENSP00000296435	9606.ENSP00000356438	0	0	0	0	0.063	0	0	0.528	0.539
CAMP	IL10	9606.ENSP00000296435	9606.ENSP00000412237	0	0	0	0	0	0	0	0.557	0.557
CAMP	TLR5	9606.ENSP00000296435	9606.ENSP00000440643	0	0	0	0	0	0	0	0.559	0.559
CAMP	TNF	9606.ENSP00000296435	9606.ENSP00000398698	0	0	0	0	0.077	0	0	0.583	0.598
CAMP	DEFA1	9606.ENSP00000296435	9606.ENSP00000372139	0	0	0	0	0.314	0	0	0.441	0.600
CAMP	VEGFA	9606.ENSP00000296435	9606.ENSP00000478570	0	0	0	0	0	0	0	0.611	0.611
CAMP	TLR4	9606.ENSP00000296435	9606.ENSP00000363089	0	0	0	0	0.069	0	0	0.642	0.652
CAMP	TLR3	9606.ENSP00000296435	9606.ENSP00000296795	0	0	0	0	0	0	0	0.735	0.735
CAMP	IL6	9606.ENSP00000296435	9606.ENSP00000385675	0	0	0	0	0	0	0	0.769	0.769
CAMP	CXCL8	9606.ENSP00000296435	9606.ENSP00000306512	0	0	0	0	0	0	0	0.817	0.817
CAMP	RELA	9606.ENSP00000296435	9606.ENSP00000384273	0	0	0	0	0	0	0.800	0.161	0.825
CAMP	JUN	9606.ENSP00000296435	9606.ENSP00000360266	0	0	0	0	0	0.108	0.800	0.227	0.850
CAMP	NEU1	9606.ENSP00000296435	9606.ENSP00000364782	0	0	0	0	0	0	0.900	0	0.900
CAMP	MMP9	9606.ENSP00000296435	9606.ENSP00000361405	0	0	0	0	0.140	0	0.900	0.327	0.937
CAMP	ELANE	9606.ENSP00000296435	9606.ENSP00000466090	0	0	0	0	0.320	0.379	0.900	0.586	0.980
CASP3	XBP1	9606.ENSP00000311032	9606.ENSP00000216037	0	0	0	0	0	0	0	0.664	0.664
CASP3	RIPK3	9606.ENSP00000311032	9606.ENSP00000216274	0	0	0	0	0	0.064	0	0.576	0.586
CASP3	MMP2	9606.ENSP00000311032	9606.ENSP00000219070	0	0	0	0	0	0	0	0.669	0.669
CASP3	TGFB1	9606.ENSP00000311032	9606.ENSP00000221930	0	0	0	0	0	0	0	0.481	0.481
CASP3	CCL2	9606.ENSP00000311032	9606.ENSP00000225831	0	0	0	0	0.050	0	0	0.630	0.633
CASP3	NFKB1	9606.ENSP00000311032	9606.ENSP00000226574	0	0	0	0	0	0.178	0	0.451	0.529
CASP3	IL2	9606.ENSP00000311032	9606.ENSP00000226730	0	0	0	0	0	0	0	0.575	0.575
CASP3	IFNG	9606.ENSP00000311032	9606.ENSP00000229135	0	0	0	0	0	0	0	0.538	0.538
CASP3	MAPK14	9606.ENSP00000311032	9606.ENSP00000229795	0	0	0	0	0.061	0.521	0.900	0.793	0.989
CASP3	CRP	9606.ENSP00000311032	9606.ENSP00000255030	0	0	0	0	0	0	0	0.471	0.471
CASP3	TLR2	9606.ENSP00000311032	9606.ENSP00000260010	0	0	0	0	0	0.080	0	0.545	0.563
CASP3	IL1B	9606.ENSP00000311032	9606.ENSP00000263341	0	0	0	0	0	0.074	0	0.824	0.831
CASP3	FGF2	9606.ENSP00000311032	9606.ENSP00000264498	0	0	0	0	0	0	0	0.666	0.666
CASP3	ICAM1	9606.ENSP00000311032	9606.ENSP00000264832	0	0	0	0	0	0	0	0.620	0.620
CASP3	TP53	9606.ENSP00000311032	9606.ENSP00000269305	0	0	0	0	0.061	0	0	0.942	0.944
CASP3	SOD1	9606.ENSP00000311032	9606.ENSP00000270142	0	0	0	0	0	0.092	0	0.630	0.650
CASP3	EGFR	9606.ENSP00000311032	9606.ENSP00000275493	0	0	0	0	0	0.050	0	0.748	0.751
CASP3	IL18	9606.ENSP00000311032	9606.ENSP00000280357	0	0	0	0	0.061	0.379	0	0.573	0.729
CASP3	TLR3	9606.ENSP00000311032	9606.ENSP00000296795	0	0	0	0	0	0.080	0	0.512	0.531
CASP3	IL3	9606.ENSP00000311032	9606.ENSP00000296870	0	0	0	0	0	0	0	0.449	0.449
CASP3	CSF2	9606.ENSP00000311032	9606.ENSP00000296871	0	0	0	0	0	0	0	0.511	0.511
CASP3	CXCL10	9606.ENSP00000311032	9606.ENSP00000305651	0	0	0	0	0	0	0	0.434	0.434
CASP3	CXCL8	9606.ENSP00000311032	9606.ENSP00000306512	0	0	0	0	0	0	0	0.649	0.649
CASP3	GLUL	9606.ENSP00000311032	9606.ENSP00000307900	0	0	0	0	0.068	0.133	0	0.391	0.465
CASP3	F2	9606.ENSP00000311032	9606.ENSP00000308541	0	0	0	0	0	0.056	0	0.443	0.451
CASP3	IRF3	9606.ENSP00000311032	9606.ENSP00000471896	0	0	0	0	0	0	0	0.423	0.422
CASP3	CCL5	9606.ENSP00000311032	9606.ENSP00000474412	0	0	0	0	0	0	0	0.455	0.455
CASP3	TLR5	9606.ENSP00000311032	9606.ENSP00000440643	0	0	0	0	0	0.080	0	0.441	0.463
CASP3	NOS2	9606.ENSP00000311032	9606.ENSP00000327251	0	0	0	0	0	0	0	0.533	0.533
CASP3	HSPA1A	9606.ENSP00000311032	9606.ENSP00000364802	0	0	0	0	0	0.065	0	0.546	0.557
CASP3	RELA	9606.ENSP00000311032	9606.ENSP00000384273	0	0	0	0	0	0	0	0.557	0.557
CASP3	HIF1A	9606.ENSP00000311032	9606.ENSP00000437955	0	0	0	0	0	0	0	0.559	0.559
CASP3	HMGB1	9606.ENSP00000311032	9606.ENSP00000345347	0	0	0	0	0	0	0	0.576	0.576
CASP3	HSPD1	9606.ENSP00000311032	9606.ENSP00000373620	0	0	0	0	0.063	0.393	0	0.368	0.610
CASP3	FYN	9606.ENSP00000311032	9606.ENSP00000346671	0	0	0	0	0	0.393	0	0.424	0.636
CASP3	FN1	9606.ENSP00000311032	9606.ENSP00000346839	0	0	0	0	0	0	0	0.651	0.651
CASP3	SOD2	9606.ENSP00000311032	9606.ENSP00000446252	0	0	0	0	0	0	0	0.664	0.664
CASP3	IL10	9606.ENSP00000311032	9606.ENSP00000412237	0	0	0	0	0	0	0	0.669	0.669
CASP3	TLR4	9606.ENSP00000311032	9606.ENSP00000363089	0	0	0	0	0	0.080	0	0.661	0.675
CASP3	SRC	9606.ENSP00000311032	9606.ENSP00000362680	0	0	0	0	0	0.064	0	0.675	0.683
CASP3	PTGS2	9606.ENSP00000311032	9606.ENSP00000356438	0	0	0	0	0	0	0	0.685	0.685
CASP3	ELANE	9606.ENSP00000311032	9606.ENSP00000466090	0	0	0	0	0	0.056	0	0.718	0.722
CASP3	NFE2L2	9606.ENSP00000311032	9606.ENSP00000380252	0	0	0	0	0	0.379	0	0.571	0.722
CASP3	MMP9	9606.ENSP00000311032	9606.ENSP00000361405	0	0	0	0	0.063	0	0	0.716	0.723
CASP3	VEGFA	9606.ENSP00000311032	9606.ENSP00000478570	0	0	0	0	0	0	0	0.737	0.737
CASP3	IL6	9606.ENSP00000311032	9606.ENSP00000385675	0	0	0	0	0	0	0	0.771	0.771
CASP3	INS	9606.ENSP00000311032	9606.ENSP00000380432	0	0	0	0	0	0	0	0.780	0.780
CASP3	TNF	9606.ENSP00000311032	9606.ENSP00000398698	0	0	0	0	0	0.302	0	0.825	0.873
CASP3	JUN	9606.ENSP00000311032	9606.ENSP00000360266	0	0	0	0	0	0.069	0	0.870	0.874
CASP3	PTK2	9606.ENSP00000311032	9606.ENSP00000341189	0	0	0	0	0	0	0.900	0.536	0.951
CASP3	PRKCD	9606.ENSP00000311032	9606.ENSP00000378217	0	0	0	0	0	0	0.900	0.556	0.953
CASP3	RHOA	9606.ENSP00000311032	9606.ENSP00000400175	0	0	0	0	0.058	0.054	0.900	0.555	0.955
CCL2	MIF	9606.ENSP00000225831	9606.ENSP00000215754	0	0	0	0	0	0	0	0.650	0.650
CCL2	MMP2	9606.ENSP00000225831	9606.ENSP00000219070	0	0	0	0	0.155	0	0	0.802	0.825
CCL2	TGFB1	9606.ENSP00000225831	9606.ENSP00000221930	0	0	0	0	0	0	0	0.673	0.673
CCL2	NFE2L2	9606.ENSP00000225831	9606.ENSP00000380252	0	0	0	0	0	0	0	0.408	0.408
CCL2	CCL5	9606.ENSP00000225831	9606.ENSP00000474412	0	0	0	0.831	0.064	0.305	0	0.964	0.432
CCL2	ISG15	9606.ENSP00000225831	9606.ENSP00000368699	0	0	0	0	0.061	0	0	0.429	0.441
CCL2	KNG1	9606.ENSP00000225831	9606.ENSP00000265023	0	0	0	0	0	0	0	0.444	0.444
CCL2	SOD1	9606.ENSP00000225831	9606.ENSP00000270142	0	0	0	0	0	0	0	0.444	0.444
CCL2	IFNA1	9606.ENSP00000225831	9606.ENSP00000276927	0	0	0	0	0	0	0	0.473	0.473
CCL2	CD209	9606.ENSP00000225831	9606.ENSP00000315477	0	0	0	0	0.061	0	0	0.473	0.483
CCL2	PLAU	9606.ENSP00000225831	9606.ENSP00000361850	0	0	0	0	0.120	0	0	0.452	0.497
CCL2	SOD2	9606.ENSP00000225831	9606.ENSP00000446252	0	0	0	0	0.090	0	0	0.473	0.499
CCL2	EGFR	9606.ENSP00000225831	9606.ENSP00000275493	0	0	0	0	0.062	0	0	0.499	0.509
CCL2	CCL4	9606.ENSP00000225831	9606.ENSP00000482259	0	0	0	0.871	0.141	0.379	0	0.950	0.512
CCL2	ELANE	9606.ENSP00000225831	9606.ENSP00000466090	0	0	0	0	0	0	0	0.513	0.513
CCL2	SRC	9606.ENSP00000225831	9606.ENSP00000362680	0	0	0	0	0.062	0	0	0.511	0.521
CCL2	IL2RA	9606.ENSP00000225831	9606.ENSP00000369293	0	0	0	0	0	0	0	0.530	0.530
CCL2	IRF3	9606.ENSP00000225831	9606.ENSP00000471896	0	0	0	0	0	0	0	0.532	0.532
CCL2	IFNB1	9606.ENSP00000225831	9606.ENSP00000369581	0	0	0	0	0	0	0	0.557	0.557
CCL2	MAPK14	9606.ENSP00000225831	9606.ENSP00000229795	0	0	0	0	0	0	0	0.559	0.559
CCL2	HMGB1	9606.ENSP00000225831	9606.ENSP00000345347	0	0	0	0	0	0	0	0.604	0.604
CCL2	NOS2	9606.ENSP00000225831	9606.ENSP00000327251	0	0	0	0	0	0	0	0.636	0.636
CCL2	RHOA	9606.ENSP00000225831	9606.ENSP00000400175	0	0	0	0	0.055	0	0	0.653	0.658
CCL2	HIF1A	9606.ENSP00000225831	9606.ENSP00000437955	0	0	0	0	0.061	0	0	0.658	0.665
CCL2	IL3	9606.ENSP00000225831	9606.ENSP00000296870	0	0	0	0	0	0	0	0.668	0.668
CCL2	FGF2	9606.ENSP00000225831	9606.ENSP00000264498	0	0	0	0	0	0	0	0.670	0.670
CCL2	TLR5	9606.ENSP00000225831	9606.ENSP00000440643	0	0	0	0	0.055	0	0	0.670	0.674
CCL2	IL1A	9606.ENSP00000225831	9606.ENSP00000263339	0	0	0	0	0.091	0	0	0.684	0.700
CCL2	MRC1	9606.ENSP00000225831	9606.ENSP00000455897	0	0	0	0	0.095	0	0	0.685	0.702
CCL2	TLR3	9606.ENSP00000225831	9606.ENSP00000296795	0	0	0	0	0.055	0	0	0.703	0.708
CCL2	IL9	9606.ENSP00000225831	9606.ENSP00000274520	0	0	0	0	0	0	0	0.708	0.708
CCL2	TP53	9606.ENSP00000225831	9606.ENSP00000269305	0	0	0	0	0	0	0	0.725	0.725
CCL2	CXCL11	9606.ENSP00000225831	9606.ENSP00000306884	0	0	0	0	0.107	0	0	0.725	0.744
CCL2	IL18	9606.ENSP00000225831	9606.ENSP00000280357	0	0	0	0	0	0	0	0.749	0.749
CCL2	CRP	9606.ENSP00000225831	9606.ENSP00000255030	0	0	0	0	0	0	0	0.789	0.789
CCL2	IL2	9606.ENSP00000225831	9606.ENSP00000226730	0	0	0	0	0	0	0	0.795	0.795
CCL2	IFNG	9606.ENSP00000225831	9606.ENSP00000229135	0	0	0	0	0.063	0	0	0.794	0.798
CCL2	IL5	9606.ENSP00000225831	9606.ENSP00000231454	0	0	0	0	0	0	0	0.801	0.801
CCL2	FN1	9606.ENSP00000225831	9606.ENSP00000346839	0	0	0	0	0.098	0	0	0.794	0.806
CCL2	TLR4	9606.ENSP00000225831	9606.ENSP00000363089	0	0	0	0	0.096	0	0	0.800	0.812
CCL2	TLR2	9606.ENSP00000225831	9606.ENSP00000260010	0	0	0	0	0.085	0	0	0.836	0.844
CCL2	MMP9	9606.ENSP00000225831	9606.ENSP00000361405	0	0	0	0	0.076	0	0	0.843	0.849
CCL2	PTGS2	9606.ENSP00000225831	9606.ENSP00000356438	0	0	0	0	0.117	0	0	0.847	0.859
CCL2	CXCR3	9606.ENSP00000225831	9606.ENSP00000362795	0	0	0	0	0	0.059	0.600	0.713	0.882
CCL2	INS	9606.ENSP00000225831	9606.ENSP00000380432	0	0	0	0	0	0	0	0.884	0.885
CCL2	NFKB1	9606.ENSP00000225831	9606.ENSP00000226574	0	0	0	0	0.063	0	0.800	0.508	0.899
CCL2	CSF2	9606.ENSP00000225831	9606.ENSP00000296871	0	0	0	0	0.063	0	0	0.910	0.913
CCL2	VEGFA	9606.ENSP00000225831	9606.ENSP00000478570	0	0	0	0	0	0	0	0.914	0.914
CCL2	ICAM1	9606.ENSP00000225831	9606.ENSP00000264832	0	0	0	0	0.149	0	0	0.919	0.929
CCL2	RELA	9606.ENSP00000225831	9606.ENSP00000384273	0	0	0	0	0	0.379	0.800	0.555	0.939
CCL2	CXCL10	9606.ENSP00000225831	9606.ENSP00000305651	0	0	0	0	0.158	0	0	0.933	0.941
CCL2	IL1B	9606.ENSP00000225831	9606.ENSP00000263341	0	0	0	0	0.126	0	0	0.945	0.950
CCL2	CCR5	9606.ENSP00000225831	9606.ENSP00000292303	0	0	0	0	0.084	0.377	0.600	0.875	0.967
CCL2	TNF	9606.ENSP00000225831	9606.ENSP00000398698	0	0	0	0	0.062	0	0	0.969	0.971
CCL2	JUN	9606.ENSP00000225831	9606.ENSP00000360266	0	0	0	0	0.062	0	0.900	0.792	0.978
CCL2	CXCL8	9606.ENSP00000225831	9606.ENSP00000306512	0	0	0	0	0.278	0.667	0	0.925	0.980
CCL2	IL6	9606.ENSP00000225831	9606.ENSP00000385675	0	0	0	0	0.267	0	0	0.977	0.982
CCL2	IL10	9606.ENSP00000225831	9606.ENSP00000412237	0	0	0	0	0	0	0.900	0.955	0.995
CCL4	TGFB1	9606.ENSP00000482259	9606.ENSP00000221930	0	0	0	0	0.061	0	0	0.437	0.449
CCL4	IL2	9606.ENSP00000482259	9606.ENSP00000226730	0	0	0	0	0	0	0	0.733	0.733
CCL4	IFNG	9606.ENSP00000482259	9606.ENSP00000229135	0	0	0	0	0.301	0	0	0.694	0.777
CCL4	IL5	9606.ENSP00000482259	9606.ENSP00000231454	0	0	0	0	0	0	0	0.723	0.723
CCL4	PLCG1	9606.ENSP00000482259	9606.ENSP00000244007	0	0	0	0	0.053	0	0.900	0.089	0.906
CCL4	CRP	9606.ENSP00000482259	9606.ENSP00000255030	0	0	0	0	0	0	0	0.474	0.474
CCL4	TLR2	9606.ENSP00000482259	9606.ENSP00000260010	0	0	0	0	0.262	0	0	0.575	0.673
CCL4	IL1A	9606.ENSP00000482259	9606.ENSP00000263339	0	0	0	0	0.260	0	0	0.636	0.719
CCL4	IL1B	9606.ENSP00000482259	9606.ENSP00000263341	0	0	0	0	0.619	0	0	0.839	0.936
CCL4	FGF2	9606.ENSP00000482259	9606.ENSP00000264498	0	0	0	0	0	0	0	0.473	0.473
CCL4	ICAM1	9606.ENSP00000482259	9606.ENSP00000264832	0	0	0	0	0.096	0	0	0.581	0.605
CCL4	KNG1	9606.ENSP00000482259	9606.ENSP00000265023	0	0	0	0	0	0	0.900	0.074	0.903
CCL4	IL9	9606.ENSP00000482259	9606.ENSP00000274520	0	0	0	0	0	0	0	0.693	0.693
CCL4	IFNA1	9606.ENSP00000482259	9606.ENSP00000276927	0	0	0	0	0	0	0	0.440	0.440
CCL4	IL18	9606.ENSP00000482259	9606.ENSP00000280357	0	0	0	0	0.061	0	0	0.653	0.660
CCL4	CCR5	9606.ENSP00000482259	9606.ENSP00000292303	0	0	0	0	0.374	0.722	0.900	0.856	0.997
CCL4	TLR3	9606.ENSP00000482259	9606.ENSP00000296795	0	0	0	0	0.062	0	0	0.542	0.552
CCL4	IL3	9606.ENSP00000482259	9606.ENSP00000296870	0	0	0	0	0	0	0	0.602	0.602
CCL4	CSF2	9606.ENSP00000482259	9606.ENSP00000296871	0	0	0	0	0.104	0	0	0.748	0.765
CCL4	CXCL10	9606.ENSP00000482259	9606.ENSP00000305651	0	0	0	0	0.322	0	0.900	0.879	0.991
CCL4	CXCL8	9606.ENSP00000482259	9606.ENSP00000306512	0	0	0	0	0.211	0.379	0.900	0.838	0.991
CCL4	CXCL11	9606.ENSP00000482259	9606.ENSP00000306884	0	0	0	0	0.117	0	0.900	0.721	0.973
CCL4	F2	9606.ENSP00000482259	9606.ENSP00000308541	0	0	0	0	0	0	0.900	0.123	0.908
CCL4	FN1	9606.ENSP00000482259	9606.ENSP00000346839	0	0	0	0	0	0	0	0.405	0.405
CCL4	EZR	9606.ENSP00000482259	9606.ENSP00000356042	0	0	0	0	0	0	0.900	0.094	0.905
CCL4	PTGS2	9606.ENSP00000482259	9606.ENSP00000356438	0	0	0	0	0.110	0	0	0.438	0.479
CCL4	JUN	9606.ENSP00000482259	9606.ENSP00000360266	0	0	0	0	0	0	0.900	0.349	0.932
CCL4	MMP9	9606.ENSP00000482259	9606.ENSP00000361405	0	0	0	0	0.152	0	0	0.525	0.580
CCL4	SRC	9606.ENSP00000482259	9606.ENSP00000362680	0	0	0	0	0	0	0.900	0.222	0.918
CCL4	CXCR3	9606.ENSP00000482259	9606.ENSP00000362795	0	0	0	0	0.159	0.124	0.900	0.690	0.974
CCL4	TLR4	9606.ENSP00000482259	9606.ENSP00000363089	0	0	0	0	0.201	0	0	0.593	0.661
CCL4	IL2RA	9606.ENSP00000482259	9606.ENSP00000369293	0	0	0	0	0.191	0	0	0.536	0.608
CCL4	IFNB1	9606.ENSP00000482259	9606.ENSP00000369581	0	0	0	0	0.097	0	0	0.655	0.675
CCL4	IL6	9606.ENSP00000482259	9606.ENSP00000385675	0	0	0	0	0.155	0	0	0.805	0.829
CCL4	TNF	9606.ENSP00000482259	9606.ENSP00000398698	0	0	0	0	0.467	0	0	0.841	0.912
CCL4	IL10	9606.ENSP00000482259	9606.ENSP00000412237	0	0	0	0	0.107	0	0.900	0.801	0.980
CCL4	TLR5	9606.ENSP00000482259	9606.ENSP00000440643	0	0	0	0	0.077	0	0	0.473	0.492
CCL4	MRC1	9606.ENSP00000482259	9606.ENSP00000455897	0	0	0	0	0.145	0	0	0.401	0.466
CCL4	CCL5	9606.ENSP00000482259	9606.ENSP00000474412	0	0	0	0.932	0.309	0	0.900	0.933	0.932
CCL4	VEGFA	9606.ENSP00000482259	9606.ENSP00000478570	0	0	0	0	0	0	0	0.668	0.668
CCL5	MIF	9606.ENSP00000474412	9606.ENSP00000215754	0	0	0	0	0	0	0	0.531	0.531
CCL5	MMP2	9606.ENSP00000474412	9606.ENSP00000219070	0	0	0	0	0	0	0	0.510	0.510
CCL5	TGFB1	9606.ENSP00000474412	9606.ENSP00000221930	0	0	0	0	0.061	0.045	0	0.478	0.491
CCL5	NFKB1	9606.ENSP00000474412	9606.ENSP00000226574	0	0	0	0	0.063	0	0.800	0.418	0.881
CCL5	IL2	9606.ENSP00000474412	9606.ENSP00000226730	0	0	0	0	0	0	0	0.795	0.795
CCL5	IFNG	9606.ENSP00000474412	9606.ENSP00000229135	0	0	0	0	0.149	0	0	0.742	0.771
CCL5	MAPK14	9606.ENSP00000474412	9606.ENSP00000229795	0	0	0	0	0	0	0	0.608	0.608
CCL5	IL5	9606.ENSP00000474412	9606.ENSP00000231454	0	0	0	0	0	0	0	0.826	0.826
CCL5	KLF2	9606.ENSP00000474412	9606.ENSP00000248071	0	0	0	0	0	0	0	0.508	0.508
CCL5	CRP	9606.ENSP00000474412	9606.ENSP00000255030	0	0	0	0	0	0	0	0.723	0.723
CCL5	TLR2	9606.ENSP00000474412	9606.ENSP00000260010	0	0	0	0	0.137	0	0	0.700	0.730
CCL5	IL1A	9606.ENSP00000474412	9606.ENSP00000263339	0	0	0	0	0.063	0	0	0.669	0.676
CCL5	IL1B	9606.ENSP00000474412	9606.ENSP00000263341	0	0	0	0	0.130	0	0	0.867	0.880
CCL5	FGF2	9606.ENSP00000474412	9606.ENSP00000264498	0	0	0	0	0	0	0	0.600	0.600
CCL5	ICAM1	9606.ENSP00000474412	9606.ENSP00000264832	0	0	0	0	0.080	0	0	0.840	0.847
CCL5	KNG1	9606.ENSP00000474412	9606.ENSP00000265023	0	0	0	0	0	0	0.900	0.284	0.925
CCL5	TP53	9606.ENSP00000474412	9606.ENSP00000269305	0	0	0	0	0	0	0	0.421	0.421
CCL5	IL9	9606.ENSP00000474412	9606.ENSP00000274520	0	0	0	0	0	0	0	0.773	0.773
CCL5	EGFR	9606.ENSP00000474412	9606.ENSP00000275493	0	0	0	0	0	0	0	0.419	0.418
CCL5	IFNA1	9606.ENSP00000474412	9606.ENSP00000276927	0	0	0	0	0	0	0	0.511	0.511
CCL5	IL18	9606.ENSP00000474412	9606.ENSP00000280357	0	0	0	0	0.061	0	0	0.711	0.717
CCL5	CCR5	9606.ENSP00000474412	9606.ENSP00000292303	0	0	0	0	0.181	0.902	0.900	0.959	0.999
CCL5	TLR3	9606.ENSP00000474412	9606.ENSP00000296795	0	0	0	0	0	0	0	0.705	0.705
CCL5	IL3	9606.ENSP00000474412	9606.ENSP00000296870	0	0	0	0	0	0	0	0.687	0.687
CCL5	CSF2	9606.ENSP00000474412	9606.ENSP00000296871	0	0	0	0	0.061	0	0	0.855	0.858
CCL5	CXCL10	9606.ENSP00000474412	9606.ENSP00000305651	0	0	0	0	0.309	0.226	0.900	0.921	0.995
CCL5	CXCL8	9606.ENSP00000474412	9606.ENSP00000306512	0	0	0	0	0.064	0.397	0.900	0.904	0.993
CCL5	CXCL11	9606.ENSP00000474412	9606.ENSP00000306884	0	0	0	0	0.153	0.207	0.900	0.751	0.981
CCL5	CD209	9606.ENSP00000474412	9606.ENSP00000315477	0	0	0	0	0.088	0	0	0.473	0.498
CCL5	NOS2	9606.ENSP00000474412	9606.ENSP00000327251	0	0	0	0	0.063	0	0	0.515	0.526
CCL5	HMGB1	9606.ENSP00000474412	9606.ENSP00000345347	0	0	0	0	0	0	0	0.425	0.425
CCL5	FN1	9606.ENSP00000474412	9606.ENSP00000346839	0	0	0	0	0	0	0	0.556	0.556
CCL5	PTGS2	9606.ENSP00000474412	9606.ENSP00000356438	0	0	0	0	0.061	0	0	0.566	0.575
CCL5	JUN	9606.ENSP00000474412	9606.ENSP00000360266	0	0	0	0	0	0	0.800	0.510	0.897
CCL5	MMP9	9606.ENSP00000474412	9606.ENSP00000361405	0	0	0	0	0.076	0	0	0.792	0.801
CCL5	CXCR3	9606.ENSP00000474412	9606.ENSP00000362795	0	0	0	0	0.172	0.311	0.900	0.743	0.983
CCL5	TLR4	9606.ENSP00000474412	9606.ENSP00000363089	0	0	0	0	0.061	0	0	0.828	0.832
CCL5	ISG15	9606.ENSP00000474412	9606.ENSP00000368699	0	0	0	0	0.119	0	0	0.514	0.553
CCL5	IL2RA	9606.ENSP00000474412	9606.ENSP00000369293	0	0	0	0	0.137	0	0	0.557	0.601
CCL5	IFNB1	9606.ENSP00000474412	9606.ENSP00000369581	0	0	0	0	0.071	0	0	0.793	0.800
CCL5	INS	9606.ENSP00000474412	9606.ENSP00000380432	0	0	0	0	0	0	0	0.558	0.558
CCL5	RELA	9606.ENSP00000474412	9606.ENSP00000384273	0	0	0	0	0.059	0.098	0.800	0.473	0.898
CCL5	IL6	9606.ENSP00000474412	9606.ENSP00000385675	0	0	0	0	0.064	0	0	0.932	0.934
CCL5	TNF	9606.ENSP00000474412	9606.ENSP00000398698	0	0	0	0	0.157	0	0	0.932	0.940
CCL5	IL10	9606.ENSP00000474412	9606.ENSP00000412237	0	0	0	0	0.098	0	0.900	0.929	0.993
CCL5	TLR5	9606.ENSP00000474412	9606.ENSP00000440643	0	0	0	0	0.061	0	0	0.641	0.648
CCL5	MRC1	9606.ENSP00000474412	9606.ENSP00000455897	0	0	0	0	0.061	0	0	0.533	0.542
CCL5	ELANE	9606.ENSP00000474412	9606.ENSP00000466090	0	0	0	0	0.048	0	0	0.399	0.403
CCL5	IRF3	9606.ENSP00000474412	9606.ENSP00000471896	0	0	0	0	0	0	0	0.792	0.792
CCL5	VEGFA	9606.ENSP00000474412	9606.ENSP00000478570	0	0	0	0	0	0	0	0.865	0.865
CCR5	IL2	9606.ENSP00000292303	9606.ENSP00000226730	0	0	0	0	0	0	0	0.855	0.855
CCR5	IFNG	9606.ENSP00000292303	9606.ENSP00000229135	0	0	0	0	0.145	0	0	0.743	0.770
CCR5	CLEC4A	9606.ENSP00000292303	9606.ENSP00000229332	0	0	0	0	0.229	0	0	0.324	0.456
CCR5	IL5	9606.ENSP00000292303	9606.ENSP00000231454	0	0	0	0	0	0	0	0.548	0.548
CCR5	PLCG1	9606.ENSP00000292303	9606.ENSP00000244007	0	0	0	0	0	0.062	0.900	0.066	0.904
CCR5	KLF2	9606.ENSP00000292303	9606.ENSP00000248071	0	0	0	0	0.087	0.050	0	0.563	0.588
CCR5	TLR2	9606.ENSP00000292303	9606.ENSP00000260010	0	0	0	0	0.268	0	0	0.570	0.672
CCR5	IL1B	9606.ENSP00000292303	9606.ENSP00000263341	0	0	0	0	0.162	0	0	0.493	0.556
CCR5	ICAM1	9606.ENSP00000292303	9606.ENSP00000264832	0	0	0	0	0.076	0	0	0.593	0.608
CCR5	KNG1	9606.ENSP00000292303	9606.ENSP00000265023	0	0	0	0	0	0	0.900	0.162	0.912
CCR5	IL18	9606.ENSP00000292303	9606.ENSP00000280357	0	0	0	0	0.065	0	0	0.541	0.553
CCR5	IL3	9606.ENSP00000292303	9606.ENSP00000296870	0	0	0	0	0	0	0	0.400	0.400
CCR5	FN1	9606.ENSP00000292303	9606.ENSP00000346839	0	0	0	0	0	0	0	0.419	0.418
CCR5	INS	9606.ENSP00000292303	9606.ENSP00000380432	0	0	0	0	0	0	0	0.429	0.429
CCR5	PTK2	9606.ENSP00000292303	9606.ENSP00000341189	0	0	0	0	0.061	0.379	0	0.140	0.454
CCR5	VEGFA	9606.ENSP00000292303	9606.ENSP00000478570	0	0	0	0	0	0	0	0.475	0.475
CCR5	IL2RA	9606.ENSP00000292303	9606.ENSP00000369293	0	0	0	0	0.139	0	0	0.481	0.534
CCR5	TLR5	9606.ENSP00000292303	9606.ENSP00000440643	0	0	0	0	0.090	0	0	0.511	0.536
CCR5	TLR3	9606.ENSP00000292303	9606.ENSP00000296795	0	0	0	0	0.061	0	0	0.556	0.566
CCR5	MMP9	9606.ENSP00000292303	9606.ENSP00000361405	0	0	0	0	0.231	0.064	0	0.460	0.577
CCR5	MRC1	9606.ENSP00000292303	9606.ENSP00000455897	0	0	0	0	0.243	0	0	0.473	0.584
CCR5	CSF2	9606.ENSP00000292303	9606.ENSP00000296871	0	0	0	0	0	0	0	0.593	0.593
CCR5	TLR4	9606.ENSP00000292303	9606.ENSP00000363089	0	0	0	0	0.271	0	0	0.586	0.685
CCR5	CD209	9606.ENSP00000292303	9606.ENSP00000315477	0	0	0	0	0.088	0	0	0.670	0.686
CCR5	TNF	9606.ENSP00000292303	9606.ENSP00000398698	0	0	0	0	0.194	0	0	0.690	0.740
CCR5	IL6	9606.ENSP00000292303	9606.ENSP00000385675	0	0	0	0	0	0	0	0.811	0.811
CCR5	F2	9606.ENSP00000292303	9606.ENSP00000308541	0	0	0	0	0	0	0.900	0.137	0.910
CCR5	JUN	9606.ENSP00000292303	9606.ENSP00000360266	0	0	0	0	0	0	0.900	0.311	0.928
CCR5	CXCR3	9606.ENSP00000292303	9606.ENSP00000362795	0	0	0	0.830	0.195	0	0.900	0.888	0.928
CCR5	CXCL8	9606.ENSP00000292303	9606.ENSP00000306512	0	0	0	0	0.084	0	0.900	0.674	0.967
CCR5	CXCL11	9606.ENSP00000292303	9606.ENSP00000306884	0	0	0	0	0.135	0	0.900	0.668	0.968
CCR5	CXCL10	9606.ENSP00000292303	9606.ENSP00000305651	0	0	0	0	0.225	0	0.900	0.744	0.978
CCR5	IL10	9606.ENSP00000292303	9606.ENSP00000412237	0	0	0	0	0.103	0	0.900	0.843	0.984
CD209	IL2	9606.ENSP00000315477	9606.ENSP00000226730	0	0	0	0	0	0	0	0.533	0.533
CD209	TLR2	9606.ENSP00000315477	9606.ENSP00000260010	0	0	0	0	0.074	0.060	0	0.675	0.692
CD209	ICAM1	9606.ENSP00000315477	9606.ENSP00000264832	0	0	0	0	0	0	0	0.473	0.473
CD209	IL18	9606.ENSP00000315477	9606.ENSP00000280357	0	0	0	0	0	0	0	0.423	0.422
CD209	TLR3	9606.ENSP00000315477	9606.ENSP00000296795	0	0	0	0	0	0.060	0	0.646	0.653
CD209	CSF2	9606.ENSP00000315477	9606.ENSP00000296871	0	0	0	0	0	0	0	0.674	0.674
CD209	CXCL10	9606.ENSP00000315477	9606.ENSP00000305651	0	0	0	0	0.063	0	0	0.445	0.457
CD209	CXCL8	9606.ENSP00000315477	9606.ENSP00000306512	0	0	0	0	0	0	0	0.510	0.510
CD209	IL6	9606.ENSP00000315477	9606.ENSP00000385675	0	0	0	0	0.061	0	0	0.588	0.596
CD209	TLR5	9606.ENSP00000315477	9606.ENSP00000440643	0	0	0	0	0.054	0.060	0	0.588	0.601
CD209	MBL2	9606.ENSP00000315477	9606.ENSP00000363079	0	0	0	0	0	0	0	0.636	0.636
CD209	TNF	9606.ENSP00000315477	9606.ENSP00000398698	0	0	0	0	0.062	0.185	0	0.588	0.657
CD209	IL10	9606.ENSP00000315477	9606.ENSP00000412237	0	0	0	0	0.076	0	0	0.700	0.711
CD209	TLR4	9606.ENSP00000315477	9606.ENSP00000363089	0	0	0	0	0.062	0.060	0	0.811	0.819
CD209	RHOA	9606.ENSP00000315477	9606.ENSP00000400175	0	0	0	0	0	0.051	0.800	0.217	0.838
CD55	ICAM1	9606.ENSP00000356030	9606.ENSP00000264832	0	0	0	0	0.069	0	0	0.526	0.539
CD55	TLR3	9606.ENSP00000356030	9606.ENSP00000296795	0	0	0	0	0	0	0	0.591	0.591
CD55	CXCL8	9606.ENSP00000356030	9606.ENSP00000306512	0	0	0	0	0.082	0	0	0.414	0.439
CD55	FYN	9606.ENSP00000356030	9606.ENSP00000346671	0	0	0	0	0	0.379	0	0.251	0.514
CD55	VEGFA	9606.ENSP00000356030	9606.ENSP00000478570	0	0	0	0	0	0	0	0.413	0.412
CD55	IL6	9606.ENSP00000356030	9606.ENSP00000385675	0	0	0	0	0	0	0	0.445	0.445
CD55	MBL2	9606.ENSP00000356030	9606.ENSP00000363079	0	0	0	0	0	0	0	0.556	0.556
CD55	IL10	9606.ENSP00000356030	9606.ENSP00000412237	0	0	0	0	0	0	0	0.608	0.608
CD55	TLR4	9606.ENSP00000356030	9606.ENSP00000363089	0	0	0	0	0	0	0	0.625	0.625
CD55	TNF	9606.ENSP00000356030	9606.ENSP00000398698	0	0	0	0	0	0	0	0.655	0.655
CD55	INS	9606.ENSP00000356030	9606.ENSP00000380432	0	0	0	0	0	0	0.900	0.474	0.945
CLEC4A	TLR3	9606.ENSP00000229332	9606.ENSP00000296795	0	0	0	0	0	0.060	0	0.419	0.430
CLEC4A	TNF	9606.ENSP00000229332	9606.ENSP00000398698	0	0	0	0	0.120	0.185	0	0.287	0.444
CLEC4A	TLR4	9606.ENSP00000229332	9606.ENSP00000363089	0	0	0	0	0.179	0.060	0	0.414	0.508
CLEC4A	TLR2	9606.ENSP00000229332	9606.ENSP00000260010	0	0	0	0	0.337	0.060	0	0.421	0.607
CRP	MIF	9606.ENSP00000255030	9606.ENSP00000215754	0	0	0	0	0	0	0	0.556	0.556
CRP	MMP2	9606.ENSP00000255030	9606.ENSP00000219070	0	0	0	0	0	0	0	0.707	0.707
CRP	TGFB1	9606.ENSP00000255030	9606.ENSP00000221930	0	0	0	0	0	0	0	0.441	0.441
CRP	NFKB1	9606.ENSP00000255030	9606.ENSP00000226574	0	0	0	0	0	0	0	0.513	0.513
CRP	IL2	9606.ENSP00000255030	9606.ENSP00000226730	0	0	0	0	0	0	0	0.710	0.710
CRP	IFNG	9606.ENSP00000255030	9606.ENSP00000229135	0	0	0	0	0	0	0	0.676	0.676
CRP	IL5	9606.ENSP00000255030	9606.ENSP00000231454	0	0	0	0	0	0	0	0.556	0.556
CRP	TTR	9606.ENSP00000255030	9606.ENSP00000237014	0	0	0	0	0.108	0	0	0.739	0.757
CRP	TP53	9606.ENSP00000255030	9606.ENSP00000269305	0	0	0	0	0	0	0	0.400	0.400
CRP	JUN	9606.ENSP00000255030	9606.ENSP00000360266	0	0	0	0	0	0	0	0.403	0.403
CRP	HSPD1	9606.ENSP00000255030	9606.ENSP00000373620	0	0	0	0	0	0	0	0.411	0.410
CRP	FGF2	9606.ENSP00000255030	9606.ENSP00000264498	0	0	0	0	0.062	0	0	0.399	0.412
CRP	IL2RA	9606.ENSP00000255030	9606.ENSP00000369293	0	0	0	0	0	0	0	0.424	0.424
CRP	IL1A	9606.ENSP00000255030	9606.ENSP00000263339	0	0	0	0	0.063	0	0	0.450	0.462
CRP	KNG1	9606.ENSP00000255030	9606.ENSP00000265023	0	0	0	0	0.121	0	0	0.440	0.486
CRP	TLR3	9606.ENSP00000255030	9606.ENSP00000296795	0	0	0	0	0	0	0	0.490	0.489
CRP	HMGB1	9606.ENSP00000255030	9606.ENSP00000345347	0	0	0	0	0	0	0	0.511	0.511
CRP	TLR5	9606.ENSP00000255030	9606.ENSP00000440643	0	0	0	0	0	0	0	0.515	0.515
CRP	IFNB1	9606.ENSP00000255030	9606.ENSP00000369581	0	0	0	0	0	0	0	0.529	0.529
CRP	CXCL10	9606.ENSP00000255030	9606.ENSP00000305651	0	0	0	0	0	0	0	0.559	0.559
CRP	CSF2	9606.ENSP00000255030	9606.ENSP00000296871	0	0	0	0	0	0	0	0.559	0.559
CRP	TLR2	9606.ENSP00000255030	9606.ENSP00000260010	0	0	0	0	0.062	0	0	0.571	0.580
CRP	GHRL	9606.ENSP00000255030	9606.ENSP00000335074	0	0	0	0	0	0	0	0.588	0.588
CRP	PTGS2	9606.ENSP00000255030	9606.ENSP00000356438	0	0	0	0	0	0	0	0.614	0.614
CRP	ELANE	9606.ENSP00000255030	9606.ENSP00000466090	0	0	0	0	0	0	0	0.615	0.615
CRP	IL18	9606.ENSP00000255030	9606.ENSP00000280357	0	0	0	0	0	0	0	0.708	0.708
CRP	IL1B	9606.ENSP00000255030	9606.ENSP00000263341	0	0	0	0	0.062	0	0	0.788	0.792
CRP	TLR4	9606.ENSP00000255030	9606.ENSP00000363089	0	0	0	0	0	0	0	0.801	0.801
CRP	MMP9	9606.ENSP00000255030	9606.ENSP00000361405	0	0	0	0	0	0	0	0.808	0.808
CRP	FN1	9606.ENSP00000255030	9606.ENSP00000346839	0	0	0	0	0	0.379	0	0.705	0.808
CRP	F2	9606.ENSP00000255030	9606.ENSP00000308541	0	0	0	0	0.150	0	0	0.789	0.813
CRP	MBL2	9606.ENSP00000255030	9606.ENSP00000363079	0	0	0	0	0.344	0	0	0.743	0.824
CRP	VEGFA	9606.ENSP00000255030	9606.ENSP00000478570	0	0	0	0	0	0	0	0.839	0.839
CRP	IL10	9606.ENSP00000255030	9606.ENSP00000412237	0	0	0	0	0	0	0	0.873	0.873
CRP	ICAM1	9606.ENSP00000255030	9606.ENSP00000264832	0	0	0	0	0	0	0	0.875	0.875
CRP	TNF	9606.ENSP00000255030	9606.ENSP00000398698	0	0	0	0	0	0	0	0.899	0.899
CRP	CXCL8	9606.ENSP00000255030	9606.ENSP00000306512	0	0	0	0	0	0	0	0.909	0.909
CRP	INS	9606.ENSP00000255030	9606.ENSP00000380432	0	0	0	0	0.063	0	0	0.921	0.922
CRP	IL6	9606.ENSP00000255030	9606.ENSP00000385675	0	0	0	0	0	0	0	0.970	0.970
CSF2	MIF	9606.ENSP00000296871	9606.ENSP00000215754	0	0	0	0	0	0	0	0.448	0.448
CSF2	MMP2	9606.ENSP00000296871	9606.ENSP00000219070	0	0	0	0	0	0	0	0.447	0.447
CSF2	TGFB1	9606.ENSP00000296871	9606.ENSP00000221930	0	0	0	0	0	0	0	0.510	0.510
CSF2	IL2	9606.ENSP00000296871	9606.ENSP00000226730	0	0	0	0	0	0	0.900	0.950	0.994
CSF2	IFNG	9606.ENSP00000296871	9606.ENSP00000229135	0	0	0	0	0.076	0	0	0.808	0.815
CSF2	MAPK14	9606.ENSP00000296871	9606.ENSP00000229795	0	0	0	0	0	0	0	0.458	0.458
CSF2	IL5	9606.ENSP00000296871	9606.ENSP00000231454	0	0	0	0	0	0	0.900	0.898	0.989
CSF2	TLR2	9606.ENSP00000296871	9606.ENSP00000260010	0	0	0	0	0	0	0	0.833	0.833
CSF2	IL1A	9606.ENSP00000296871	9606.ENSP00000263339	0	0	0	0	0.200	0	0	0.842	0.868
CSF2	IL1B	9606.ENSP00000296871	9606.ENSP00000263341	0	0	0	0	0.134	0	0	0.879	0.891
CSF2	FGF2	9606.ENSP00000296871	9606.ENSP00000264498	0	0	0	0	0.061	0	0	0.669	0.675
CSF2	ICAM1	9606.ENSP00000296871	9606.ENSP00000264832	0	0	0	0	0.088	0	0	0.721	0.734
CSF2	TP53	9606.ENSP00000296871	9606.ENSP00000269305	0	0	0	0	0	0	0	0.535	0.535
CSF2	IL9	9606.ENSP00000296871	9606.ENSP00000274520	0	0	0	0	0	0	0	0.800	0.800
CSF2	EGFR	9606.ENSP00000296871	9606.ENSP00000275493	0	0	0	0	0	0	0.600	0.698	0.874
CSF2	IFNA1	9606.ENSP00000296871	9606.ENSP00000276927	0	0	0	0	0	0	0	0.796	0.796
CSF2	IL18	9606.ENSP00000296871	9606.ENSP00000280357	0	0	0	0	0	0	0	0.747	0.747
CSF2	PIK3CB	9606.ENSP00000296871	9606.ENSP00000289153	0	0	0	0	0	0	0.900	0.087	0.904
CSF2	F2RL1	9606.ENSP00000296871	9606.ENSP00000296677	0	0	0	0	0	0	0	0.479	0.479
CSF2	TLR3	9606.ENSP00000296871	9606.ENSP00000296795	0	0	0	0	0	0	0	0.806	0.806
CSF2	IL3	9606.ENSP00000296871	9606.ENSP00000296870	0	0	0	0	0.061	0	0.900	0.955	0.995
CSF2	RELA	9606.ENSP00000296871	9606.ENSP00000384273	0	0	0	0	0	0	0	0.454	0.454
CSF2	ELANE	9606.ENSP00000296871	9606.ENSP00000466090	0	0	0	0	0	0	0	0.479	0.479
CSF2	IRF3	9606.ENSP00000296871	9606.ENSP00000471896	0	0	0	0	0	0	0	0.493	0.493
CSF2	SRC	9606.ENSP00000296871	9606.ENSP00000362680	0	0	0	0	0	0	0	0.496	0.495
CSF2	HMGB1	9606.ENSP00000296871	9606.ENSP00000345347	0	0	0	0	0	0	0	0.497	0.497
CSF2	NOS2	9606.ENSP00000296871	9606.ENSP00000327251	0	0	0	0	0.063	0	0	0.521	0.532
CSF2	JUN	9606.ENSP00000296871	9606.ENSP00000360266	0	0	0	0	0	0	0	0.534	0.534
CSF2	FN1	9606.ENSP00000296871	9606.ENSP00000346839	0	0	0	0	0	0	0	0.570	0.570
CSF2	CXCL11	9606.ENSP00000296871	9606.ENSP00000306884	0	0	0	0	0.077	0	0	0.557	0.573
CSF2	INS	9606.ENSP00000296871	9606.ENSP00000380432	0	0	0	0	0	0	0	0.584	0.584
CSF2	IFNB1	9606.ENSP00000296871	9606.ENSP00000369581	0	0	0	0	0.094	0	0	0.566	0.590
CSF2	MMP9	9606.ENSP00000296871	9606.ENSP00000361405	0	0	0	0	0	0	0	0.597	0.597
CSF2	TLR5	9606.ENSP00000296871	9606.ENSP00000440643	0	0	0	0	0	0	0	0.669	0.669
CSF2	IFNGR1	9606.ENSP00000296871	9606.ENSP00000356713	0	0	0	0	0	0	0.600	0.330	0.720
CSF2	CXCR3	9606.ENSP00000296871	9606.ENSP00000362795	0	0	0	0	0.062	0	0	0.726	0.732
CSF2	TLR4	9606.ENSP00000296871	9606.ENSP00000363089	0	0	0	0	0	0	0	0.751	0.751
CSF2	PTGS2	9606.ENSP00000296871	9606.ENSP00000356438	0	0	0	0	0.095	0	0	0.743	0.757
CSF2	MRC1	9606.ENSP00000296871	9606.ENSP00000455897	0	0	0	0	0	0	0	0.781	0.782
CSF2	VEGFA	9606.ENSP00000296871	9606.ENSP00000478570	0	0	0	0	0	0	0	0.785	0.785
CSF2	CXCL10	9606.ENSP00000296871	9606.ENSP00000305651	0	0	0	0	0.083	0	0	0.802	0.811
CSF2	CXCL8	9606.ENSP00000296871	9606.ENSP00000306512	0	0	0	0	0.148	0	0	0.895	0.906
CSF2	TNF	9606.ENSP00000296871	9606.ENSP00000398698	0	0	0	0	0.131	0	0	0.951	0.956
CSF2	IL6	9606.ENSP00000296871	9606.ENSP00000385675	0	0	0	0	0.172	0	0	0.952	0.959
CSF2	PTPN11	9606.ENSP00000296871	9606.ENSP00000340944	0	0	0	0	0	0	0.900	0.706	0.969
CSF2	IL2RA	9606.ENSP00000296871	9606.ENSP00000369293	0	0	0	0	0.075	0	0.900	0.779	0.977
CSF2	IL10	9606.ENSP00000296871	9606.ENSP00000412237	0	0	0	0	0.061	0	0.900	0.937	0.993
CXCL10	MIF	9606.ENSP00000305651	9606.ENSP00000215754	0	0	0	0	0	0	0	0.477	0.477
CXCL10	MMP2	9606.ENSP00000305651	9606.ENSP00000219070	0	0	0	0	0	0	0	0.428	0.428
CXCL10	NFKB1	9606.ENSP00000305651	9606.ENSP00000226574	0	0	0	0	0.106	0	0	0.398	0.439
CXCL10	IL2	9606.ENSP00000305651	9606.ENSP00000226730	0	0	0	0	0	0	0	0.788	0.788
CXCL10	IFNG	9606.ENSP00000305651	9606.ENSP00000229135	0	0	0	0	0.118	0	0	0.893	0.902
CXCL10	MAPK14	9606.ENSP00000305651	9606.ENSP00000229795	0	0	0	0	0	0	0	0.561	0.561
CXCL10	IL5	9606.ENSP00000305651	9606.ENSP00000231454	0	0	0	0	0	0	0	0.787	0.787
CXCL10	TLR2	9606.ENSP00000305651	9606.ENSP00000260010	0	0	0	0	0.208	0	0	0.679	0.734
CXCL10	IL1A	9606.ENSP00000305651	9606.ENSP00000263339	0	0	0	0	0.119	0	0	0.641	0.670
CXCL10	IL1B	9606.ENSP00000305651	9606.ENSP00000263341	0	0	0	0	0.244	0	0	0.841	0.876
CXCL10	FGF2	9606.ENSP00000305651	9606.ENSP00000264498	0	0	0	0	0	0	0	0.582	0.582
CXCL10	ICAM1	9606.ENSP00000305651	9606.ENSP00000264832	0	0	0	0	0.145	0	0	0.700	0.732
CXCL10	KNG1	9606.ENSP00000305651	9606.ENSP00000265023	0	0	0	0	0	0	0.900	0.171	0.913
CXCL10	TP53	9606.ENSP00000305651	9606.ENSP00000269305	0	0	0	0	0.061	0	0	0.389	0.401
CXCL10	IL9	9606.ENSP00000305651	9606.ENSP00000274520	0	0	0	0	0	0	0	0.709	0.709
CXCL10	IFNA1	9606.ENSP00000305651	9606.ENSP00000276927	0	0	0	0	0	0	0	0.634	0.634
CXCL10	IL18	9606.ENSP00000305651	9606.ENSP00000280357	0	0	0	0	0.061	0	0	0.713	0.719
CXCL10	TLR3	9606.ENSP00000305651	9606.ENSP00000296795	0	0	0	0	0.063	0	0	0.828	0.832
CXCL10	IL3	9606.ENSP00000305651	9606.ENSP00000296870	0	0	0	0	0	0	0	0.617	0.617
CXCL10	HMGB1	9606.ENSP00000305651	9606.ENSP00000345347	0	0	0	0	0	0	0	0.428	0.428
CXCL10	FN1	9606.ENSP00000305651	9606.ENSP00000346839	0	0	0	0	0	0	0	0.448	0.448
CXCL10	RELA	9606.ENSP00000305651	9606.ENSP00000384273	0	0	0	0	0.060	0	0	0.441	0.452
CXCL10	IFITM3	9606.ENSP00000305651	9606.ENSP00000382707	0	0	0	0	0.064	0	0	0.439	0.452
CXCL10	IFNGR1	9606.ENSP00000305651	9606.ENSP00000356713	0	0	0	0	0	0	0	0.452	0.452
CXCL10	JUN	9606.ENSP00000305651	9606.ENSP00000360266	0	0	0	0	0.049	0	0	0.457	0.461
CXCL10	INS	9606.ENSP00000305651	9606.ENSP00000380432	0	0	0	0	0	0	0	0.510	0.510
CXCL10	NOS2	9606.ENSP00000305651	9606.ENSP00000327251	0	0	0	0	0.063	0	0	0.499	0.511
CXCL10	SRC	9606.ENSP00000305651	9606.ENSP00000362680	0	0	0	0	0	0	0	0.560	0.560
CXCL10	MRC1	9606.ENSP00000305651	9606.ENSP00000455897	0	0	0	0	0.090	0	0	0.539	0.563
CXCL10	PTGS2	9606.ENSP00000305651	9606.ENSP00000356438	0	0	0	0	0.107	0	0	0.540	0.572
CXCL10	IL2RA	9606.ENSP00000305651	9606.ENSP00000369293	0	0	0	0	0.077	0	0	0.574	0.589
CXCL10	TLR5	9606.ENSP00000305651	9606.ENSP00000440643	0	0	0	0	0.061	0	0	0.631	0.638
CXCL10	VEGFA	9606.ENSP00000305651	9606.ENSP00000478570	0	0	0	0	0	0	0	0.722	0.722
CXCL10	MMP9	9606.ENSP00000305651	9606.ENSP00000361405	0	0	0	0	0.140	0	0	0.742	0.769
CXCL10	IRF3	9606.ENSP00000305651	9606.ENSP00000471896	0	0	0	0	0	0	0	0.797	0.797
CXCL10	IFNB1	9606.ENSP00000305651	9606.ENSP00000369581	0	0	0	0	0.138	0	0	0.818	0.836
CXCL10	TLR4	9606.ENSP00000305651	9606.ENSP00000363089	0	0	0	0	0.078	0	0	0.834	0.840
CXCL10	ISG15	9606.ENSP00000305651	9606.ENSP00000368699	0	0	0	0	0.393	0	0	0.797	0.872
CXCL10	TNF	9606.ENSP00000305651	9606.ENSP00000398698	0	0	0	0	0.218	0	0	0.853	0.880
CXCL10	IL6	9606.ENSP00000305651	9606.ENSP00000385675	0	0	0	0	0.180	0	0	0.865	0.884
CXCL10	CXCL8	9606.ENSP00000305651	9606.ENSP00000306512	0	0	0	0	0.144	0	0.900	0.869	0.987
CXCL10	CXCL11	9606.ENSP00000305651	9606.ENSP00000306884	0	0	0	0.818	0.842	0.221	0.900	0.896	0.988
CXCL10	IL10	9606.ENSP00000305651	9606.ENSP00000412237	0	0	0	0	0.083	0	0.900	0.913	0.991
CXCL10	CXCR3	9606.ENSP00000305651	9606.ENSP00000362795	0	0	0	0	0.089	0.379	0.900	0.960	0.997
CXCL11	IL2	9606.ENSP00000306884	9606.ENSP00000226730	0	0	0	0	0	0	0	0.557	0.557
CXCL11	IFNG	9606.ENSP00000306884	9606.ENSP00000229135	0	0	0	0	0.116	0	0	0.913	0.920
CXCL11	IL5	9606.ENSP00000306884	9606.ENSP00000231454	0	0	0	0	0	0	0	0.519	0.519
CXCL11	TLR2	9606.ENSP00000306884	9606.ENSP00000260010	0	0	0	0	0.100	0	0	0.440	0.474
CXCL11	IL1A	9606.ENSP00000306884	9606.ENSP00000263339	0	0	0	0	0.090	0	0	0.456	0.483
CXCL11	IL1B	9606.ENSP00000306884	9606.ENSP00000263341	0	0	0	0	0.118	0	0	0.533	0.570
CXCL11	ICAM1	9606.ENSP00000306884	9606.ENSP00000264832	0	0	0	0	0.076	0	0	0.706	0.717
CXCL11	KNG1	9606.ENSP00000306884	9606.ENSP00000265023	0	0	0	0	0.051	0	0.900	0.127	0.909
CXCL11	IL18	9606.ENSP00000306884	9606.ENSP00000280357	0	0	0	0	0	0	0	0.529	0.529
CXCL11	TLR3	9606.ENSP00000306884	9606.ENSP00000296795	0	0	0	0	0.062	0	0	0.472	0.483
CXCL11	CXCL8	9606.ENSP00000306884	9606.ENSP00000306512	0	0	0	0	0.107	0	0.900	0.678	0.968
CXCL11	MMP9	9606.ENSP00000306884	9606.ENSP00000361405	0	0	0	0	0.088	0	0	0.443	0.470
CXCL11	TLR4	9606.ENSP00000306884	9606.ENSP00000363089	0	0	0	0	0.065	0	0	0.471	0.484
CXCL11	IFNB1	9606.ENSP00000306884	9606.ENSP00000369581	0	0	0	0	0.128	0	0	0.450	0.499
CXCL11	VEGFA	9606.ENSP00000306884	9606.ENSP00000478570	0	0	0	0	0	0	0	0.511	0.511
CXCL11	ISG15	9606.ENSP00000306884	9606.ENSP00000368699	0	0	0	0	0.176	0	0	0.445	0.523
CXCL11	IL10	9606.ENSP00000306884	9606.ENSP00000412237	0	0	0	0	0	0	0	0.641	0.641
CXCL11	TNF	9606.ENSP00000306884	9606.ENSP00000398698	0	0	0	0	0.077	0	0	0.630	0.643
CXCL11	IL6	9606.ENSP00000306884	9606.ENSP00000385675	0	0	0	0	0.098	0	0	0.668	0.687
CXCL11	CXCR3	9606.ENSP00000306884	9606.ENSP00000362795	0	0	0	0	0.061	0.379	0.900	0.929	0.995
CXCL8	MIF	9606.ENSP00000306512	9606.ENSP00000215754	0	0	0	0	0	0	0	0.675	0.675
CXCL8	MMP2	9606.ENSP00000306512	9606.ENSP00000219070	0	0	0	0	0	0	0	0.800	0.800
CXCL8	TGFB1	9606.ENSP00000306512	9606.ENSP00000221930	0	0	0	0	0.096	0	0	0.641	0.661
CXCL8	NFKB1	9606.ENSP00000306512	9606.ENSP00000226574	0	0	0	0	0.118	0	0.900	0.570	0.958
CXCL8	IL2	9606.ENSP00000306512	9606.ENSP00000226730	0	0	0	0	0	0	0	0.863	0.863
CXCL8	IFNG	9606.ENSP00000306512	9606.ENSP00000229135	0	0	0	0	0.062	0	0	0.884	0.887
CXCL8	MAPK14	9606.ENSP00000306512	9606.ENSP00000229795	0	0	0	0	0	0	0.900	0.757	0.974
CXCL8	IL5	9606.ENSP00000306512	9606.ENSP00000231454	0	0	0	0	0	0	0	0.838	0.838
CXCL8	TLR2	9606.ENSP00000306512	9606.ENSP00000260010	0	0	0	0	0.157	0	0	0.909	0.920
CXCL8	IL1A	9606.ENSP00000306512	9606.ENSP00000263339	0	0	0	0	0.232	0	0	0.869	0.895
CXCL8	IL1B	9606.ENSP00000306512	9606.ENSP00000263341	0	0	0	0	0.676	0	0	0.977	0.992
CXCL8	FGF2	9606.ENSP00000306512	9606.ENSP00000264498	0	0	0	0	0	0	0	0.745	0.745
CXCL8	ICAM1	9606.ENSP00000306512	9606.ENSP00000264832	0	0	0	0	0.214	0	0	0.912	0.928
CXCL8	KNG1	9606.ENSP00000306512	9606.ENSP00000265023	0	0	0	0	0	0	0.900	0.530	0.950
CXCL8	TP53	9606.ENSP00000306512	9606.ENSP00000269305	0	0	0	0	0	0.111	0	0.656	0.681
CXCL8	IL9	9606.ENSP00000306512	9606.ENSP00000274520	0	0	0	0	0	0	0	0.705	0.705
CXCL8	EGFR	9606.ENSP00000306512	9606.ENSP00000275493	0	0	0	0	0	0	0	0.817	0.817
CXCL8	IFNA1	9606.ENSP00000306512	9606.ENSP00000276927	0	0	0	0	0	0	0	0.570	0.570
CXCL8	IL18	9606.ENSP00000306512	9606.ENSP00000280357	0	0	0	0	0.089	0	0	0.831	0.840
CXCL8	TLR3	9606.ENSP00000306512	9606.ENSP00000296795	0	0	0	0	0.055	0	0	0.858	0.860
CXCL8	IL3	9606.ENSP00000306512	9606.ENSP00000296870	0	0	0	0	0	0	0	0.676	0.676
CXCL8	PTK2	9606.ENSP00000306512	9606.ENSP00000341189	0	0	0	0	0	0	0	0.402	0.402
CXCL8	HSPD1	9606.ENSP00000306512	9606.ENSP00000373620	0	0	0	0	0	0	0	0.420	0.420
CXCL8	NFE2L2	9606.ENSP00000306512	9606.ENSP00000380252	0	0	0	0	0	0	0	0.430	0.430
CXCL8	ISG15	9606.ENSP00000306512	9606.ENSP00000368699	0	0	0	0	0	0	0	0.437	0.437
CXCL8	MBL2	9606.ENSP00000306512	9606.ENSP00000363079	0	0	0	0	0	0	0	0.443	0.443
CXCL8	F2	9606.ENSP00000306512	9606.ENSP00000308541	0	0	0	0	0	0	0	0.500	0.500
CXCL8	MRC1	9606.ENSP00000306512	9606.ENSP00000455897	0	0	0	0	0.062	0	0	0.511	0.521
CXCL8	HIF1A	9606.ENSP00000306512	9606.ENSP00000437955	0	0	0	0	0.070	0	0	0.508	0.522
CXCL8	NOS2	9606.ENSP00000306512	9606.ENSP00000327251	0	0	0	0	0.054	0	0	0.570	0.576
CXCL8	IRF3	9606.ENSP00000306512	9606.ENSP00000471896	0	0	0	0	0	0	0	0.582	0.582
CXCL8	PLAU	9606.ENSP00000306512	9606.ENSP00000361850	0	0	0	0	0.143	0	0	0.540	0.589
CXCL8	HMGB1	9606.ENSP00000306512	9606.ENSP00000345347	0	0	0	0	0	0	0	0.615	0.615
CXCL8	SOD2	9606.ENSP00000306512	9606.ENSP00000446252	0	0	0	0	0.219	0	0	0.530	0.617
CXCL8	IL2RA	9606.ENSP00000306512	9606.ENSP00000369293	0	0	0	0	0	0	0	0.630	0.630
CXCL8	GHRL	9606.ENSP00000306512	9606.ENSP00000335074	0	0	0	0	0	0	0	0.631	0.631
CXCL8	HSPA1A	9606.ENSP00000306512	9606.ENSP00000364802	0	0	0	0	0	0	0	0.652	0.652
CXCL8	RHOA	9606.ENSP00000306512	9606.ENSP00000400175	0	0	0	0	0	0	0	0.685	0.685
CXCL8	SRC	9606.ENSP00000306512	9606.ENSP00000362680	0	0	0	0	0	0	0	0.753	0.753
CXCL8	IFNB1	9606.ENSP00000306512	9606.ENSP00000369581	0	0	0	0	0.070	0	0	0.776	0.782
CXCL8	FN1	9606.ENSP00000306512	9606.ENSP00000346839	0	0	0	0	0	0	0	0.799	0.800
CXCL8	INS	9606.ENSP00000306512	9606.ENSP00000380432	0	0	0	0	0	0	0	0.815	0.816
CXCL8	ELANE	9606.ENSP00000306512	9606.ENSP00000466090	0	0	0	0	0.065	0	0	0.836	0.840
CXCL8	TLR5	9606.ENSP00000306512	9606.ENSP00000440643	0	0	0	0	0	0	0	0.857	0.858
CXCL8	TLR4	9606.ENSP00000306512	9606.ENSP00000363089	0	0	0	0	0.116	0	0	0.924	0.930
CXCL8	MMP9	9606.ENSP00000306512	9606.ENSP00000361405	0	0	0	0	0.134	0.379	0	0.885	0.933
CXCL8	VEGFA	9606.ENSP00000306512	9606.ENSP00000478570	0	0	0	0	0.065	0	0	0.953	0.954
CXCL8	PTGS2	9606.ENSP00000306512	9606.ENSP00000356438	0	0	0	0	0.753	0	0	0.839	0.958
CXCL8	CXCR3	9606.ENSP00000306512	9606.ENSP00000362795	0	0	0	0	0	0	0.900	0.669	0.965
CXCL8	JUN	9606.ENSP00000306512	9606.ENSP00000360266	0	0	0	0	0.095	0.294	0.800	0.799	0.971
CXCL8	TNF	9606.ENSP00000306512	9606.ENSP00000398698	0	0	0	0	0.156	0	0	0.970	0.973
CXCL8	IL6	9606.ENSP00000306512	9606.ENSP00000385675	0	0	0	0	0.581	0	0	0.966	0.985
CXCL8	RELA	9606.ENSP00000306512	9606.ENSP00000384273	0	0	0	0	0.065	0.342	0.900	0.817	0.987
CXCL8	IL10	9606.ENSP00000306512	9606.ENSP00000412237	0	0	0	0	0.061	0	0.900	0.962	0.996
CXCR3	IL2	9606.ENSP00000362795	9606.ENSP00000226730	0	0	0	0	0	0	0	0.798	0.798
CXCR3	IFNG	9606.ENSP00000362795	9606.ENSP00000229135	0	0	0	0	0.118	0	0	0.794	0.810
CXCR3	IL5	9606.ENSP00000362795	9606.ENSP00000231454	0	0	0	0	0	0	0	0.587	0.587
CXCR3	KLF2	9606.ENSP00000362795	9606.ENSP00000248071	0	0	0	0	0.077	0.050	0	0.600	0.619
CXCR3	TLR2	9606.ENSP00000362795	9606.ENSP00000260010	0	0	0	0	0.082	0	0	0.473	0.495
CXCR3	IL1B	9606.ENSP00000362795	9606.ENSP00000263341	0	0	0	0	0.084	0	0	0.440	0.465
CXCR3	ICAM1	9606.ENSP00000362795	9606.ENSP00000264832	0	0	0	0	0.061	0	0	0.563	0.572
CXCR3	KNG1	9606.ENSP00000362795	9606.ENSP00000265023	0	0	0	0	0	0	0.900	0.092	0.905
CXCR3	IL9	9606.ENSP00000362795	9606.ENSP00000274520	0	0	0	0	0	0	0	0.426	0.426
CXCR3	IL18	9606.ENSP00000362795	9606.ENSP00000280357	0	0	0	0	0	0	0	0.548	0.548
CXCR3	TLR3	9606.ENSP00000362795	9606.ENSP00000296795	0	0	0	0	0	0	0	0.494	0.493
CXCR3	MMP9	9606.ENSP00000362795	9606.ENSP00000361405	0	0	0	0	0.078	0.064	0	0.419	0.455
CXCR3	TLR5	9606.ENSP00000362795	9606.ENSP00000440643	0	0	0	0	0.062	0	0	0.418	0.430
CXCR3	VEGFA	9606.ENSP00000362795	9606.ENSP00000478570	0	0	0	0	0	0	0	0.472	0.472
CXCR3	TLR4	9606.ENSP00000362795	9606.ENSP00000363089	0	0	0	0	0.062	0	0	0.498	0.508
CXCR3	IL2RA	9606.ENSP00000362795	9606.ENSP00000369293	0	0	0	0	0.098	0	0	0.478	0.509
CXCR3	IL6	9606.ENSP00000362795	9606.ENSP00000385675	0	0	0	0	0.062	0	0	0.653	0.660
CXCR3	TNF	9606.ENSP00000362795	9606.ENSP00000398698	0	0	0	0	0.128	0	0	0.684	0.713
CXCR3	IL10	9606.ENSP00000362795	9606.ENSP00000412237	0	0	0	0	0.061	0	0	0.804	0.809
DEFA1	ELANE	9606.ENSP00000372139	9606.ENSP00000466090	0	0	0	0	0.347	0	0	0.398	0.590
EGFR	MIF	9606.ENSP00000275493	9606.ENSP00000215754	0	0	0	0	0	0.379	0	0.267	0.525
EGFR	MMP2	9606.ENSP00000275493	9606.ENSP00000219070	0	0	0	0	0.110	0	0	0.673	0.697
EGFR	TGFB1	9606.ENSP00000275493	9606.ENSP00000221930	0	0	0	0	0	0.150	0	0.500	0.556
EGFR	NFKB1	9606.ENSP00000275493	9606.ENSP00000226574	0	0	0	0	0	0.176	0	0.408	0.491
EGFR	IL2	9606.ENSP00000275493	9606.ENSP00000226730	0	0	0	0	0	0	0.600	0.548	0.811
EGFR	IFNG	9606.ENSP00000275493	9606.ENSP00000229135	0	0	0	0	0	0	0.600	0.440	0.766
EGFR	MAPK14	9606.ENSP00000275493	9606.ENSP00000229795	0	0	0	0.577	0	0.723	0	0.751	0.810
EGFR	IL5	9606.ENSP00000275493	9606.ENSP00000231454	0	0	0	0	0	0	0.600	0.286	0.702
EGFR	PLCG1	9606.ENSP00000275493	9606.ENSP00000244007	0	0	0	0	0.060	0.778	0.900	0.770	0.994
EGFR	TLR2	9606.ENSP00000275493	9606.ENSP00000260010	0	0	0	0	0	0.417	0	0.440	0.659
EGFR	IL1B	9606.ENSP00000275493	9606.ENSP00000263341	0	0	0	0	0	0	0	0.415	0.414
EGFR	FGF2	9606.ENSP00000275493	9606.ENSP00000264498	0	0	0	0	0.098	0	0.600	0.824	0.931
EGFR	ICAM1	9606.ENSP00000275493	9606.ENSP00000264832	0	0	0	0	0	0.112	0	0.502	0.539
EGFR	KNG1	9606.ENSP00000275493	9606.ENSP00000265023	0	0	0	0	0	0	0	0.400	0.400
EGFR	TP53	9606.ENSP00000275493	9606.ENSP00000269305	0	0	0	0	0	0.294	0	0.951	0.964
EGFR	IL9	9606.ENSP00000275493	9606.ENSP00000274520	0	0	0	0	0	0	0.600	0.220	0.674
EGFR	F2	9606.ENSP00000275493	9606.ENSP00000308541	0	0	0	0	0.062	0	0	0.400	0.413
EGFR	TLR5	9606.ENSP00000275493	9606.ENSP00000440643	0	0	0	0	0.061	0.079	0	0.390	0.426
EGFR	NFE2L2	9606.ENSP00000275493	9606.ENSP00000380252	0	0	0	0	0	0	0	0.440	0.440
EGFR	RELA	9606.ENSP00000275493	9606.ENSP00000384273	0	0	0	0	0	0	0	0.473	0.473
EGFR	PRKCD	9606.ENSP00000275493	9606.ENSP00000378217	0	0	0	0.552	0	0.379	0	0.399	0.482
EGFR	PIK3CG	9606.ENSP00000275493	9606.ENSP00000352121	0	0	0	0	0	0.080	0	0.511	0.530
EGFR	ITGA5	9606.ENSP00000275493	9606.ENSP00000293379	0	0	0	0	0.080	0.379	0	0.301	0.566
EGFR	PTPRB	9606.ENSP00000275493	9606.ENSP00000334928	0	0	0	0	0.082	0.469	0	0.304	0.631
EGFR	IFNB1	9606.ENSP00000275493	9606.ENSP00000369581	0	0	0	0	0	0	0.600	0.208	0.669
EGFR	HSPA1A	9606.ENSP00000275493	9606.ENSP00000364802	0	0	0	0	0	0.525	0	0.332	0.669
EGFR	TLR3	9606.ENSP00000275493	9606.ENSP00000296795	0	0	0	0	0	0.079	0	0.670	0.683
EGFR	TNF	9606.ENSP00000275493	9606.ENSP00000398698	0	0	0	0	0.062	0	0	0.710	0.716
EGFR	IL3	9606.ENSP00000275493	9606.ENSP00000296870	0	0	0	0	0	0	0.600	0.426	0.760
EGFR	TLR4	9606.ENSP00000275493	9606.ENSP00000363089	0	0	0	0	0	0.321	0	0.695	0.784
EGFR	EZR	9606.ENSP00000275493	9606.ENSP00000356042	0	0	0	0	0.049	0.381	0	0.723	0.823
EGFR	MMP9	9606.ENSP00000275493	9606.ENSP00000361405	0	0	0	0	0	0	0	0.828	0.828
EGFR	IFNA1	9606.ENSP00000275493	9606.ENSP00000276927	0	0	0	0	0	0	0.600	0.635	0.847
EGFR	PTGS2	9606.ENSP00000275493	9606.ENSP00000356438	0	0	0	0	0.061	0	0	0.869	0.872
EGFR	IL10	9606.ENSP00000275493	9606.ENSP00000412237	0	0	0	0	0	0	0.600	0.713	0.880
EGFR	JUN	9606.ENSP00000275493	9606.ENSP00000360266	0	0	0	0	0.060	0.185	0	0.856	0.880
EGFR	IL6	9606.ENSP00000275493	9606.ENSP00000385675	0	0	0	0	0	0	0.600	0.811	0.921
EGFR	PTK2	9606.ENSP00000275493	9606.ENSP00000341189	0	0	0	0.597	0.109	0.479	0.800	0.690	0.926
EGFR	FYN	9606.ENSP00000275493	9606.ENSP00000346671	0	0	0	0.676	0	0.185	0.900	0.777	0.936
EGFR	FN1	9606.ENSP00000275493	9606.ENSP00000346839	0	0	0	0	0.185	0.812	0	0.684	0.947
EGFR	PLAU	9606.ENSP00000275493	9606.ENSP00000361850	0	0	0	0	0.088	0	0.900	0.513	0.951
EGFR	PIK3CB	9606.ENSP00000275493	9606.ENSP00000289153	0	0	0	0	0	0.204	0.900	0.473	0.954
EGFR	SRC	9606.ENSP00000275493	9606.ENSP00000362680	0	0	0	0.671	0	0.484	0.900	0.954	0.963
EGFR	INS	9606.ENSP00000275493	9606.ENSP00000380432	0	0	0	0	0	0	0.800	0.843	0.967
EGFR	RHOA	9606.ENSP00000275493	9606.ENSP00000400175	0	0	0	0	0	0.126	0.900	0.668	0.968
EGFR	HIF1A	9606.ENSP00000275493	9606.ENSP00000437955	0	0	0	0	0	0	0.900	0.743	0.973
EGFR	VEGFA	9606.ENSP00000275493	9606.ENSP00000478570	0	0	0	0	0.089	0	0.600	0.947	0.979
EGFR	PTPN11	9606.ENSP00000275493	9606.ENSP00000340944	0	0	0	0	0	0.800	0.900	0.852	0.996
ELANE	MMP2	9606.ENSP00000466090	9606.ENSP00000219070	0	0	0	0	0.063	0	0	0.550	0.560
ELANE	NFKB1	9606.ENSP00000466090	9606.ENSP00000226574	0	0	0	0	0	0.054	0.900	0.105	0.907
ELANE	TTR	9606.ENSP00000466090	9606.ENSP00000237014	0	0	0	0	0.062	0	0.900	0.211	0.919
ELANE	TLR2	9606.ENSP00000466090	9606.ENSP00000260010	0	0	0	0	0.088	0.099	0	0.447	0.505
ELANE	IL1B	9606.ENSP00000466090	9606.ENSP00000263341	0	0	0	0	0.071	0	0	0.539	0.553
ELANE	ICAM1	9606.ENSP00000466090	9606.ENSP00000264832	0	0	0	0	0	0	0	0.729	0.729
ELANE	KNG1	9606.ENSP00000466090	9606.ENSP00000265023	0	0	0	0	0	0.379	0	0.472	0.658
ELANE	TP53	9606.ENSP00000466090	9606.ENSP00000269305	0	0	0	0	0	0	0	0.650	0.650
ELANE	SOD1	9606.ENSP00000466090	9606.ENSP00000270142	0	0	0	0	0	0	0	0.428	0.428
ELANE	IL18	9606.ENSP00000466090	9606.ENSP00000280357	0	0	0	0	0	0	0	0.416	0.416
ELANE	F2RL1	9606.ENSP00000466090	9606.ENSP00000296677	0	0	0	0	0	0.348	0	0.317	0.536
ELANE	HMGB1	9606.ENSP00000466090	9606.ENSP00000345347	0	0	0	0	0	0	0	0.427	0.427
ELANE	FN1	9606.ENSP00000466090	9606.ENSP00000346839	0	0	0	0	0	0	0	0.546	0.546
ELANE	PTGS2	9606.ENSP00000466090	9606.ENSP00000356438	0	0	0	0	0	0.061	0	0.700	0.707
ELANE	JUN	9606.ENSP00000466090	9606.ENSP00000360266	0	0	0	0	0	0	0	0.422	0.422
ELANE	MMP9	9606.ENSP00000466090	9606.ENSP00000361405	0	0	0	0	0.094	0	0	0.794	0.805
ELANE	TLR4	9606.ENSP00000466090	9606.ENSP00000363089	0	0	0	0	0.083	0.099	0	0.526	0.574
ELANE	NEU1	9606.ENSP00000466090	9606.ENSP00000364782	0	0	0	0	0	0	0.900	0.097	0.905
ELANE	PRKCD	9606.ENSP00000466090	9606.ENSP00000378217	0	0	0	0	0	0	0.900	0.079	0.903
ELANE	NFE2L2	9606.ENSP00000466090	9606.ENSP00000380252	0	0	0	0	0	0	0	0.414	0.414
ELANE	INS	9606.ENSP00000466090	9606.ENSP00000380432	0	0	0	0	0	0	0	0.517	0.517
ELANE	IL6	9606.ENSP00000466090	9606.ENSP00000385675	0	0	0	0	0	0	0	0.793	0.793
ELANE	TNF	9606.ENSP00000466090	9606.ENSP00000398698	0	0	0	0	0.062	0	0	0.642	0.649
ELANE	IL10	9606.ENSP00000466090	9606.ENSP00000412237	0	0	0	0	0	0	0	0.525	0.525
ELANE	SOD2	9606.ENSP00000466090	9606.ENSP00000446252	0	0	0	0	0	0	0	0.473	0.473
ELANE	VEGFA	9606.ENSP00000466090	9606.ENSP00000478570	0	0	0	0	0	0	0	0.474	0.474
EZR	MAPK14	9606.ENSP00000356042	9606.ENSP00000229795	0	0	0	0	0	0.264	0	0.234	0.412
EZR	ICAM1	9606.ENSP00000356042	9606.ENSP00000264832	0	0	0	0	0.050	0.435	0.800	0.473	0.935
EZR	TP53	9606.ENSP00000356042	9606.ENSP00000269305	0	0	0	0	0.061	0	0	0.415	0.427
EZR	F2	9606.ENSP00000356042	9606.ENSP00000308541	0	0	0	0	0	0	0.900	0.181	0.914
EZR	PTK2	9606.ENSP00000356042	9606.ENSP00000341189	0	0	0	0	0.063	0.379	0.900	0.541	0.969
EZR	FN1	9606.ENSP00000356042	9606.ENSP00000346839	0	0	0	0	0.061	0.051	0	0.541	0.555
EZR	TLR4	9606.ENSP00000356042	9606.ENSP00000363089	0	0	0	0	0.062	0	0	0.499	0.510
EZR	JUN	9606.ENSP00000356042	9606.ENSP00000360266	0	0	0	0	0	0.108	0	0.569	0.599
EZR	SRC	9606.ENSP00000356042	9606.ENSP00000362680	0	0	0	0	0	0.063	0.900	0.806	0.980
EZR	RHOA	9606.ENSP00000356042	9606.ENSP00000400175	0	0	0	0	0.068	0.557	0.900	0.710	0.986
F2	TGFB1	9606.ENSP00000308541	9606.ENSP00000221930	0	0	0	0	0	0	0	0.433	0.433
F2	IL2	9606.ENSP00000308541	9606.ENSP00000226730	0	0	0	0	0	0	0	0.406	0.406
F2	TTR	9606.ENSP00000308541	9606.ENSP00000237014	0	0	0	0	0.278	0	0	0.558	0.667
F2	FGF2	9606.ENSP00000308541	9606.ENSP00000264498	0	0	0	0	0	0	0	0.481	0.481
F2	KNG1	9606.ENSP00000308541	9606.ENSP00000265023	0	0	0	0	0.216	0.379	0.900	0.543	0.974
F2	TP53	9606.ENSP00000308541	9606.ENSP00000269305	0	0	0	0	0	0	0	0.670	0.670
F2	F2RL1	9606.ENSP00000308541	9606.ENSP00000296677	0	0	0	0	0.061	0.348	0.900	0.413	0.959
F2	FYN	9606.ENSP00000308541	9606.ENSP00000346671	0	0	0	0	0	0.050	0	0.426	0.431
F2	IL10	9606.ENSP00000308541	9606.ENSP00000412237	0	0	0	0	0	0	0	0.451	0.451
F2	MMP9	9606.ENSP00000308541	9606.ENSP00000361405	0	0	0	0	0	0	0	0.481	0.481
F2	PTGS2	9606.ENSP00000308541	9606.ENSP00000356438	0	0	0	0	0	0.057	0	0.502	0.511
F2	RHOA	9606.ENSP00000308541	9606.ENSP00000400175	0	0	0	0	0	0.050	0	0.514	0.519
F2	MBL2	9606.ENSP00000308541	9606.ENSP00000363079	0	0	0	0	0.410	0	0	0.269	0.550
F2	TNF	9606.ENSP00000308541	9606.ENSP00000398698	0	0	0	0	0	0	0	0.581	0.581
F2	TLR4	9606.ENSP00000308541	9606.ENSP00000363089	0	0	0	0	0	0.099	0	0.557	0.584
F2	INS	9606.ENSP00000308541	9606.ENSP00000380432	0	0	0	0	0	0	0	0.597	0.597
F2	VEGFA	9606.ENSP00000308541	9606.ENSP00000478570	0	0	0	0	0	0	0	0.644	0.644
F2	IL6	9606.ENSP00000308541	9606.ENSP00000385675	0	0	0	0	0	0	0	0.724	0.724
F2	FN1	9606.ENSP00000308541	9606.ENSP00000346839	0	0	0	0	0.076	0.264	0	0.653	0.743
F2	PLAU	9606.ENSP00000308541	9606.ENSP00000361850	0	0	0.415	0.645	0	0.379	0.900	0.434	0.952
F2	SRC	9606.ENSP00000308541	9606.ENSP00000362680	0	0	0	0	0	0.050	0.900	0.608	0.959
F2RL1	MAPK14	9606.ENSP00000296677	9606.ENSP00000229795	0	0	0	0	0	0	0	0.514	0.514
F2RL1	IL1B	9606.ENSP00000296677	9606.ENSP00000263341	0	0	0	0	0	0	0	0.528	0.528
F2RL1	KNG1	9606.ENSP00000296677	9606.ENSP00000265023	0	0	0	0	0	0	0.900	0.291	0.926
F2RL1	IL6	9606.ENSP00000296677	9606.ENSP00000385675	0	0	0	0	0	0	0	0.534	0.534
F2RL1	PTGS2	9606.ENSP00000296677	9606.ENSP00000356438	0	0	0	0	0	0	0	0.562	0.562
F2RL1	TLR4	9606.ENSP00000296677	9606.ENSP00000363089	0	0	0	0	0	0.379	0	0.543	0.704
FGF2	MMP2	9606.ENSP00000264498	9606.ENSP00000219070	0	0	0	0	0.088	0	0	0.816	0.825
FGF2	TGFB1	9606.ENSP00000264498	9606.ENSP00000221930	0	0	0	0	0	0.050	0	0.762	0.765
FGF2	IL2	9606.ENSP00000264498	9606.ENSP00000226730	0	0	0	0	0	0	0	0.570	0.570
FGF2	IFNG	9606.ENSP00000264498	9606.ENSP00000229135	0	0	0	0	0	0	0	0.706	0.706
FGF2	MAPK14	9606.ENSP00000264498	9606.ENSP00000229795	0	0	0	0	0	0	0	0.626	0.627
FGF2	IL5	9606.ENSP00000264498	9606.ENSP00000231454	0	0	0	0	0	0	0	0.530	0.530
FGF2	PLCG1	9606.ENSP00000264498	9606.ENSP00000244007	0	0	0	0	0	0.052	0.900	0.259	0.923
FGF2	KLF2	9606.ENSP00000264498	9606.ENSP00000248071	0	0	0	0	0	0.053	0	0.478	0.484
FGF2	IL1A	9606.ENSP00000264498	9606.ENSP00000263339	0	0	0	0	0.064	0	0	0.530	0.541
FGF2	IL1B	9606.ENSP00000264498	9606.ENSP00000263341	0	0	0	0	0	0	0	0.815	0.815
FGF2	IL18	9606.ENSP00000264498	9606.ENSP00000280357	0	0	0	0	0	0	0	0.445	0.445
FGF2	PTK2	9606.ENSP00000264498	9606.ENSP00000341189	0	0	0	0	0.072	0	0	0.476	0.494
FGF2	IL9	9606.ENSP00000264498	9606.ENSP00000274520	0	0	0	0	0	0	0	0.530	0.530
FGF2	RHOA	9606.ENSP00000264498	9606.ENSP00000400175	0	0	0	0	0	0.084	0	0.510	0.532
FGF2	PLAU	9606.ENSP00000264498	9606.ENSP00000361850	0	0	0	0	0	0	0	0.536	0.536
FGF2	IL3	9606.ENSP00000264498	9606.ENSP00000296870	0	0	0	0	0	0	0	0.558	0.558
FGF2	JUN	9606.ENSP00000264498	9606.ENSP00000360266	0	0	0	0	0	0	0	0.567	0.567
FGF2	ITGA5	9606.ENSP00000264498	9606.ENSP00000293379	0	0	0	0	0	0	0	0.591	0.591
FGF2	SRC	9606.ENSP00000264498	9606.ENSP00000362680	0	0	0	0	0.062	0.050	0	0.594	0.607
FGF2	TLR4	9606.ENSP00000264498	9606.ENSP00000363089	0	0	0	0	0.064	0.050	0	0.640	0.652
FGF2	IL10	9606.ENSP00000264498	9606.ENSP00000412237	0	0	0	0	0	0	0	0.659	0.659
FGF2	TNF	9606.ENSP00000264498	9606.ENSP00000398698	0	0	0	0	0	0	0	0.692	0.692
FGF2	HIF1A	9606.ENSP00000264498	9606.ENSP00000437955	0	0	0	0	0	0	0	0.735	0.735
FGF2	ICAM1	9606.ENSP00000264498	9606.ENSP00000264832	0	0	0	0	0	0	0	0.738	0.739
FGF2	PTGS2	9606.ENSP00000264498	9606.ENSP00000356438	0	0	0	0	0.057	0	0	0.736	0.740
FGF2	TP53	9606.ENSP00000264498	9606.ENSP00000269305	0	0	0	0	0	0	0	0.787	0.787
FGF2	MMP9	9606.ENSP00000264498	9606.ENSP00000361405	0	0	0	0	0	0	0	0.839	0.839
FGF2	IL6	9606.ENSP00000264498	9606.ENSP00000385675	0	0	0	0	0.061	0	0	0.854	0.857
FGF2	INS	9606.ENSP00000264498	9606.ENSP00000380432	0	0	0	0	0	0	0	0.863	0.863
FGF2	FN1	9606.ENSP00000264498	9606.ENSP00000346839	0	0	0	0	0.088	0	0	0.895	0.901
FGF2	PIK3CB	9606.ENSP00000264498	9606.ENSP00000289153	0	0	0	0	0	0	0.900	0.097	0.905
FGF2	PTPN11	9606.ENSP00000264498	9606.ENSP00000340944	0	0	0	0	0	0.134	0.900	0.410	0.944
FGF2	VEGFA	9606.ENSP00000264498	9606.ENSP00000478570	0	0	0	0	0	0	0	0.970	0.971
FN1	MMP2	9606.ENSP00000346839	9606.ENSP00000219070	0	0	0	0.616	0.348	0.128	0	0.875	0.605
FN1	TGFB1	9606.ENSP00000346839	9606.ENSP00000221930	0	0	0	0	0.061	0	0.900	0.859	0.985
FN1	IL2	9606.ENSP00000346839	9606.ENSP00000226730	0	0	0	0	0	0	0	0.559	0.559
FN1	IFNG	9606.ENSP00000346839	9606.ENSP00000229135	0	0	0	0	0	0	0	0.695	0.695
FN1	MAPK14	9606.ENSP00000346839	9606.ENSP00000229795	0	0	0	0	0	0.051	0	0.678	0.681
FN1	IL5	9606.ENSP00000346839	9606.ENSP00000231454	0	0	0	0	0	0	0	0.443	0.443
FN1	TTR	9606.ENSP00000346839	9606.ENSP00000237014	0	0	0	0	0	0	0	0.473	0.473
FN1	TLR2	9606.ENSP00000346839	9606.ENSP00000260010	0	0	0	0	0.062	0	0	0.570	0.579
FN1	IL1A	9606.ENSP00000346839	9606.ENSP00000263339	0	0	0	0	0	0	0	0.421	0.420
FN1	IL1B	9606.ENSP00000346839	9606.ENSP00000263341	0	0	0	0	0.061	0	0	0.751	0.757
FN1	ICAM1	9606.ENSP00000346839	9606.ENSP00000264832	0	0	0	0	0.063	0	0	0.814	0.819
FN1	KNG1	9606.ENSP00000346839	9606.ENSP00000265023	0	0	0	0	0.052	0	0.900	0.519	0.950
FN1	TP53	9606.ENSP00000346839	9606.ENSP00000269305	0	0	0	0	0	0	0	0.663	0.663
FN1	IL18	9606.ENSP00000346839	9606.ENSP00000280357	0	0	0	0	0	0	0	0.665	0.665
FN1	ITGA5	9606.ENSP00000346839	9606.ENSP00000293379	0	0	0	0	0.153	0.379	0.900	0.841	0.990
FN1	TLR3	9606.ENSP00000346839	9606.ENSP00000296795	0	0	0	0	0	0	0	0.511	0.511
FN1	IL3	9606.ENSP00000346839	9606.ENSP00000296870	0	0	0	0	0	0	0	0.511	0.511
FN1	PTPRB	9606.ENSP00000346839	9606.ENSP00000334928	0	0	0	0.545	0.062	0.290	0	0.470	0.446
FN1	PTPN11	9606.ENSP00000346839	9606.ENSP00000340944	0	0	0	0	0	0.960	0	0.426	0.976
FN1	PTK2	9606.ENSP00000346839	9606.ENSP00000341189	0	0	0	0	0.076	0	0.900	0.756	0.975
FN1	HMGB1	9606.ENSP00000346839	9606.ENSP00000345347	0	0	0	0	0	0.051	0	0.479	0.484
FN1	FYN	9606.ENSP00000346839	9606.ENSP00000346671	0	0	0	0	0	0.825	0	0.551	0.918
FN1	HSPD1	9606.ENSP00000346839	9606.ENSP00000373620	0	0	0	0	0	0.080	0	0.400	0.424
FN1	TLR5	9606.ENSP00000346839	9606.ENSP00000440643	0	0	0	0	0.061	0	0	0.475	0.485
FN1	HIF1A	9606.ENSP00000346839	9606.ENSP00000437955	0	0	0	0	0.065	0.127	0	0.430	0.494
FN1	RELA	9606.ENSP00000346839	9606.ENSP00000384273	0	0	0	0	0	0.278	0	0.352	0.512
FN1	MMP9	9606.ENSP00000346839	9606.ENSP00000361405	0	0	0	0.601	0	0.379	0	0.894	0.599
FN1	IL10	9606.ENSP00000346839	9606.ENSP00000412237	0	0	0	0	0	0	0	0.613	0.613
FN1	TLR4	9606.ENSP00000346839	9606.ENSP00000363089	0	0	0	0	0.061	0	0	0.641	0.648
FN1	PTPRA	9606.ENSP00000346839	9606.ENSP00000369756	0	0	0	0	0	0.290	0	0.540	0.659
FN1	PTGS2	9606.ENSP00000346839	9606.ENSP00000356438	0	0	0	0	0.061	0	0	0.738	0.744
FN1	RHOA	9606.ENSP00000346839	9606.ENSP00000400175	0	0	0	0	0	0	0	0.749	0.749
FN1	JUN	9606.ENSP00000346839	9606.ENSP00000360266	0	0	0	0	0	0	0	0.762	0.762
FN1	TNF	9606.ENSP00000346839	9606.ENSP00000398698	0	0	0	0	0	0	0	0.821	0.822
FN1	INS	9606.ENSP00000346839	9606.ENSP00000380432	0	0	0	0	0	0	0	0.839	0.839
FN1	PLAU	9606.ENSP00000346839	9606.ENSP00000361850	0	0	0	0	0.102	0	0.900	0.592	0.960
FN1	IL6	9606.ENSP00000346839	9606.ENSP00000385675	0	0	0	0	0.074	0	0.900	0.716	0.971
FN1	VEGFA	9606.ENSP00000346839	9606.ENSP00000478570	0	0	0	0	0.076	0	0.900	0.880	0.988
FN1	SRC	9606.ENSP00000346839	9606.ENSP00000362680	0	0	0	0	0	0.797	0.900	0.764	0.994
FYN	IL2	9606.ENSP00000346671	9606.ENSP00000226730	0	0	0	0	0	0	0.900	0.556	0.953
FYN	MAPK14	9606.ENSP00000346671	9606.ENSP00000229795	0	0	0.239	0.622	0.061	0.146	0.900	0.459	0.932
FYN	PLCG1	9606.ENSP00000346671	9606.ENSP00000244007	0	0	0	0.553	0.061	0.472	0.900	0.786	0.964
FYN	TP53	9606.ENSP00000346671	9606.ENSP00000269305	0	0	0	0	0	0.050	0	0.444	0.449
FYN	PIK3CB	9606.ENSP00000346671	9606.ENSP00000289153	0	0	0	0	0.062	0.124	0.900	0.183	0.923
FYN	PTPN11	9606.ENSP00000346671	9606.ENSP00000340944	0	0	0	0.551	0.063	0.469	0.900	0.819	0.965
FYN	PTK2	9606.ENSP00000346671	9606.ENSP00000341189	0	0	0	0.727	0.062	0.521	0.900	0.711	0.960
FYN	IL6	9606.ENSP00000346671	9606.ENSP00000385675	0	0	0	0	0	0	0	0.402	0.402
FYN	TLR4	9606.ENSP00000346671	9606.ENSP00000363089	0	0	0	0	0.051	0.123	0	0.348	0.409
FYN	JUN	9606.ENSP00000346671	9606.ENSP00000360266	0	0	0	0	0	0.079	0	0.498	0.518
FYN	PTGS2	9606.ENSP00000346671	9606.ENSP00000356438	0	0	0	0	0	0.058	0	0.566	0.574
FYN	TNF	9606.ENSP00000346671	9606.ENSP00000398698	0	0	0	0	0	0.300	0	0.420	0.577
FYN	IL10	9606.ENSP00000346671	9606.ENSP00000412237	0	0	0	0	0	0.079	0	0.575	0.592
FYN	INS	9606.ENSP00000346671	9606.ENSP00000380432	0	0	0	0	0	0.262	0	0.480	0.599
FYN	NFE2L2	9606.ENSP00000346671	9606.ENSP00000380252	0	0	0	0	0	0.076	0	0.588	0.603
FYN	IFITM3	9606.ENSP00000346671	9606.ENSP00000382707	0	0	0	0	0	0.379	0	0.477	0.661
FYN	PIK3CG	9606.ENSP00000346671	9606.ENSP00000352121	0	0	0	0	0.062	0.124	0.900	0.257	0.930
FYN	VEGFA	9606.ENSP00000346671	9606.ENSP00000478570	0	0	0	0	0	0	0.900	0.441	0.941
FYN	PRKCD	9606.ENSP00000346671	9606.ENSP00000378217	0	0	0	0.573	0.062	0.540	0.900	0.388	0.960
FYN	RHOA	9606.ENSP00000346671	9606.ENSP00000400175	0	0	0	0	0.084	0.160	0.900	0.632	0.967
FYN	PTPRA	9606.ENSP00000346671	9606.ENSP00000369756	0	0	0	0	0.062	0.472	0.900	0.454	0.969
FYN	SRC	9606.ENSP00000346671	9606.ENSP00000362680	0	0	0.445	0.971	0	0.981	0.900	0.913	0.998
GHRL	IL1B	9606.ENSP00000335074	9606.ENSP00000263341	0	0	0	0	0	0	0	0.402	0.402
GHRL	ICAM1	9606.ENSP00000335074	9606.ENSP00000264832	0	0	0	0	0	0	0	0.492	0.492
GHRL	TNF	9606.ENSP00000335074	9606.ENSP00000398698	0	0	0	0	0.065	0	0	0.556	0.567
GHRL	IL6	9606.ENSP00000335074	9606.ENSP00000385675	0	0	0	0	0	0	0	0.630	0.630
GHRL	INS	9606.ENSP00000335074	9606.ENSP00000380432	0	0	0	0	0	0	0	0.943	0.944
GLUL	RIPK3	9606.ENSP00000307900	9606.ENSP00000216274	0	0	0	0	0	0.058	0.800	0.202	0.836
GLUL	IL1B	9606.ENSP00000307900	9606.ENSP00000263341	0	0	0	0	0	0	0	0.543	0.543
GLUL	INS	9606.ENSP00000307900	9606.ENSP00000380432	0	0	0	0	0.062	0	0	0.441	0.453
GLUL	SOD2	9606.ENSP00000307900	9606.ENSP00000446252	0	0	0	0	0	0	0	0.506	0.506
GLUL	HSPD1	9606.ENSP00000307900	9606.ENSP00000373620	0	0	0	0	0.117	0.379	0	0.494	0.698
HIF1A	XBP1	9606.ENSP00000437955	9606.ENSP00000216037	0	0	0	0	0.061	0.379	0	0.568	0.726
HIF1A	MMP2	9606.ENSP00000437955	9606.ENSP00000219070	0	0	0	0	0	0	0	0.720	0.721
HIF1A	TGFB1	9606.ENSP00000437955	9606.ENSP00000221930	0	0	0	0	0	0	0	0.472	0.472
HIF1A	NFKB1	9606.ENSP00000437955	9606.ENSP00000226574	0	0	0	0	0.061	0	0	0.422	0.434
HIF1A	KLF2	9606.ENSP00000437955	9606.ENSP00000248071	0	0	0	0	0.048	0.065	0	0.505	0.521
HIF1A	IL1B	9606.ENSP00000437955	9606.ENSP00000263341	0	0	0	0	0	0	0	0.447	0.447
HIF1A	TP53	9606.ENSP00000437955	9606.ENSP00000269305	0	0	0	0	0	0.379	0.900	0.674	0.977
HIF1A	SOD1	9606.ENSP00000437955	9606.ENSP00000270142	0	0	0	0	0	0	0	0.427	0.427
HIF1A	IFNA1	9606.ENSP00000437955	9606.ENSP00000276927	0	0	0	0	0	0	0	0.465	0.465
HIF1A	IL18	9606.ENSP00000437955	9606.ENSP00000280357	0	0	0	0	0	0	0	0.503	0.503
HIF1A	NOS2	9606.ENSP00000437955	9606.ENSP00000327251	0	0	0	0	0	0	0	0.404	0.404
HIF1A	PTGS2	9606.ENSP00000437955	9606.ENSP00000356438	0	0	0	0	0.077	0	0	0.533	0.550
HIF1A	JUN	9606.ENSP00000437955	9606.ENSP00000360266	0	0	0	0	0	0.379	0.900	0.561	0.970
HIF1A	MMP9	9606.ENSP00000437955	9606.ENSP00000361405	0	0	0	0	0	0	0	0.550	0.550
HIF1A	SRC	9606.ENSP00000437955	9606.ENSP00000362680	0	0	0	0	0.061	0.337	0	0.457	0.632
HIF1A	HSPA1A	9606.ENSP00000437955	9606.ENSP00000364802	0	0	0	0	0	0.262	0	0.272	0.440
HIF1A	NFE2L2	9606.ENSP00000437955	9606.ENSP00000380252	0	0	0	0	0.152	0	0	0.401	0.470
HIF1A	INS	9606.ENSP00000437955	9606.ENSP00000380432	0	0	0	0	0	0	0	0.732	0.732
HIF1A	RELA	9606.ENSP00000437955	9606.ENSP00000384273	0	0	0	0	0	0.379	0	0.378	0.597
HIF1A	IL6	9606.ENSP00000437955	9606.ENSP00000385675	0	0	0	0	0.065	0	0	0.539	0.550
HIF1A	TNF	9606.ENSP00000437955	9606.ENSP00000398698	0	0	0	0	0	0	0	0.690	0.690
HIF1A	IL10	9606.ENSP00000437955	9606.ENSP00000412237	0	0	0	0	0	0	0	0.624	0.624
HIF1A	SOD2	9606.ENSP00000437955	9606.ENSP00000446252	0	0	0	0	0	0	0	0.695	0.696
HIF1A	VEGFA	9606.ENSP00000437955	9606.ENSP00000478570	0	0	0	0	0.062	0.348	0.900	0.947	0.996
HMGB1	MIF	9606.ENSP00000345347	9606.ENSP00000215754	0	0	0	0	0	0	0	0.471	0.471
HMGB1	RIPK3	9606.ENSP00000345347	9606.ENSP00000216274	0	0	0	0	0	0.085	0	0.442	0.467
HMGB1	NFKB1	9606.ENSP00000345347	9606.ENSP00000226574	0	0	0	0	0.042	0.393	0.900	0.228	0.949
HMGB1	IL2	9606.ENSP00000345347	9606.ENSP00000226730	0	0	0	0	0	0	0	0.461	0.461
HMGB1	IFNG	9606.ENSP00000345347	9606.ENSP00000229135	0	0	0	0	0	0	0	0.439	0.439
HMGB1	MAPK14	9606.ENSP00000345347	9606.ENSP00000229795	0	0	0	0	0.062	0.077	0	0.376	0.413
HMGB1	TLR2	9606.ENSP00000345347	9606.ENSP00000260010	0	0	0	0	0	0.472	0.900	0.890	0.993
HMGB1	IL1B	9606.ENSP00000345347	9606.ENSP00000263341	0	0	0	0	0	0.379	0	0.668	0.785
HMGB1	ICAM1	9606.ENSP00000345347	9606.ENSP00000264832	0	0	0	0	0	0	0	0.723	0.723
HMGB1	TP53	9606.ENSP00000345347	9606.ENSP00000269305	0	0	0	0	0.063	0.904	0	0.672	0.968
HMGB1	IL18	9606.ENSP00000345347	9606.ENSP00000280357	0	0	0	0	0.063	0	0	0.599	0.608
HMGB1	TLR3	9606.ENSP00000345347	9606.ENSP00000296795	0	0	0	0	0	0.051	0	0.678	0.681
HMGB1	HSPD1	9606.ENSP00000345347	9606.ENSP00000373620	0	0	0	0	0.107	0	0	0.360	0.405
HMGB1	INS	9606.ENSP00000345347	9606.ENSP00000380432	0	0	0	0	0	0	0	0.445	0.445
HMGB1	PTGS2	9606.ENSP00000345347	9606.ENSP00000356438	0	0	0	0	0	0	0	0.450	0.450
HMGB1	VEGFA	9606.ENSP00000345347	9606.ENSP00000478570	0	0	0	0	0.050	0	0	0.533	0.537
HMGB1	SRC	9606.ENSP00000345347	9606.ENSP00000362680	0	0	0	0	0.142	0.085	0	0.579	0.640
HMGB1	IL10	9606.ENSP00000345347	9606.ENSP00000412237	0	0	0	0	0	0	0	0.655	0.655
HMGB1	TLR5	9606.ENSP00000345347	9606.ENSP00000440643	0	0	0	0	0	0.051	0	0.670	0.673
HMGB1	TNF	9606.ENSP00000345347	9606.ENSP00000398698	0	0	0	0	0	0	0	0.678	0.678
HMGB1	MMP9	9606.ENSP00000345347	9606.ENSP00000361405	0	0	0	0	0	0	0	0.704	0.705
HMGB1	IL6	9606.ENSP00000345347	9606.ENSP00000385675	0	0	0	0	0	0	0	0.838	0.838
HMGB1	RHOA	9606.ENSP00000345347	9606.ENSP00000400175	0	0	0	0	0.055	0.131	0.900	0.168	0.922
HMGB1	IFNB1	9606.ENSP00000345347	9606.ENSP00000369581	0	0	0	0	0	0	0.900	0.292	0.926
HMGB1	IRF3	9606.ENSP00000345347	9606.ENSP00000471896	0	0	0	0	0	0	0.900	0.470	0.944
HMGB1	JUN	9606.ENSP00000345347	9606.ENSP00000360266	0	0	0	0	0	0.186	0.900	0.402	0.947
HMGB1	RELA	9606.ENSP00000345347	9606.ENSP00000384273	0	0	0	0	0.062	0.379	0.900	0.269	0.951
HMGB1	TLR4	9606.ENSP00000345347	9606.ENSP00000363089	0	0	0	0	0	0.472	0.900	0.935	0.996
HSPA1A	XBP1	9606.ENSP00000364802	9606.ENSP00000216037	0	0	0	0	0.063	0	0	0.431	0.444
HSPA1A	IFNG	9606.ENSP00000364802	9606.ENSP00000229135	0	0	0	0	0	0	0.900	0.286	0.925
HSPA1A	IL5	9606.ENSP00000364802	9606.ENSP00000231454	0	0	0	0	0	0	0	0.437	0.437
HSPA1A	TLR2	9606.ENSP00000364802	9606.ENSP00000260010	0	0	0	0	0	0.050	0.800	0.517	0.900
HSPA1A	IL1A	9606.ENSP00000364802	9606.ENSP00000263339	0	0	0	0	0	0	0	0.558	0.558
HSPA1A	TP53	9606.ENSP00000364802	9606.ENSP00000269305	0	0	0	0	0	0.535	0.900	0.572	0.978
HSPA1A	SOD1	9606.ENSP00000364802	9606.ENSP00000270142	0	0	0	0	0.053	0.128	0	0.479	0.533
HSPA1A	IFNGR1	9606.ENSP00000364802	9606.ENSP00000356713	0	0	0	0	0	0	0.900	0.058	0.901
HSPA1A	JUN	9606.ENSP00000364802	9606.ENSP00000360266	0	0	0	0	0.107	0.184	0	0.482	0.590
HSPA1A	SRC	9606.ENSP00000364802	9606.ENSP00000362680	0	0	0	0	0	0.100	0	0.512	0.542
HSPA1A	TLR4	9606.ENSP00000364802	9606.ENSP00000363089	0	0	0	0	0	0.050	0	0.486	0.491
HSPA1A	RELA	9606.ENSP00000364802	9606.ENSP00000384273	0	0	0	0	0.061	0.294	0	0.221	0.438
HSPA1A	IL10	9606.ENSP00000364802	9606.ENSP00000412237	0	0	0	0	0	0	0	0.482	0.482
HSPA1A	TNF	9606.ENSP00000364802	9606.ENSP00000398698	0	0	0	0	0	0	0	0.529	0.529
HSPA1A	SOD2	9606.ENSP00000364802	9606.ENSP00000446252	0	0	0	0	0.081	0	0	0.513	0.533
HSPA1A	INS	9606.ENSP00000364802	9606.ENSP00000380432	0	0	0	0	0	0	0	0.643	0.643
HSPA1A	RHOA	9606.ENSP00000364802	9606.ENSP00000400175	0	0	0	0	0	0.406	0	0.496	0.688
HSPA1A	IL6	9606.ENSP00000364802	9606.ENSP00000385675	0	0	0	0	0	0	0	0.713	0.713
HSPA1A	HSPD1	9606.ENSP00000364802	9606.ENSP00000373620	0.045	0	0	0	0.269	0.528	0	0.667	0.876
HSPD1	IFNG	9606.ENSP00000373620	9606.ENSP00000229135	0	0	0	0	0	0	0	0.453	0.453
HSPD1	MAPK14	9606.ENSP00000373620	9606.ENSP00000229795	0	0	0	0	0.061	0.392	0	0.261	0.542
HSPD1	TLR2	9606.ENSP00000373620	9606.ENSP00000260010	0	0	0	0	0	0.076	0.900	0.728	0.972
HSPD1	TP53	9606.ENSP00000373620	9606.ENSP00000269305	0	0	0	0	0.063	0.379	0	0.298	0.556
HSPD1	SOD1	9606.ENSP00000373620	9606.ENSP00000270142	0	0	0	0	0.159	0	0	0.334	0.416
HSPD1	TLR3	9606.ENSP00000373620	9606.ENSP00000296795	0	0	0	0	0	0.076	0	0.650	0.663
HSPD1	TLR4	9606.ENSP00000373620	9606.ENSP00000363089	0	0	0	0	0	0.076	0.900	0.751	0.975
HSPD1	IL6	9606.ENSP00000373620	9606.ENSP00000385675	0	0	0	0	0	0	0	0.459	0.459
HSPD1	IL10	9606.ENSP00000373620	9606.ENSP00000412237	0	0	0	0	0	0	0	0.545	0.545
HSPD1	INS	9606.ENSP00000373620	9606.ENSP00000380432	0	0	0	0	0	0	0	0.641	0.641
HSPD1	TLR5	9606.ENSP00000373620	9606.ENSP00000440643	0	0	0	0	0	0.076	0	0.650	0.663
HSPD1	TNF	9606.ENSP00000373620	9606.ENSP00000398698	0	0	0	0	0	0	0	0.671	0.671
HSPD1	SOD2	9606.ENSP00000373620	9606.ENSP00000446252	0.052	0	0	0	0.157	0.050	0	0.634	0.685
ICAM1	MIF	9606.ENSP00000264832	9606.ENSP00000215754	0	0	0	0	0	0	0	0.491	0.491
ICAM1	MMP2	9606.ENSP00000264832	9606.ENSP00000219070	0	0	0	0	0	0	0	0.743	0.743
ICAM1	TGFB1	9606.ENSP00000264832	9606.ENSP00000221930	0	0	0	0	0.115	0	0	0.507	0.545
ICAM1	NFKB1	9606.ENSP00000264832	9606.ENSP00000226574	0	0	0	0	0.096	0	0	0.443	0.474
ICAM1	IL2	9606.ENSP00000264832	9606.ENSP00000226730	0	0	0	0	0	0	0	0.834	0.834
ICAM1	IFNG	9606.ENSP00000264832	9606.ENSP00000229135	0	0	0	0	0	0	0	0.870	0.870
ICAM1	MAPK14	9606.ENSP00000264832	9606.ENSP00000229795	0	0	0	0	0	0	0	0.655	0.655
ICAM1	IL5	9606.ENSP00000264832	9606.ENSP00000231454	0	0	0	0	0	0	0	0.778	0.778
ICAM1	PLCG1	9606.ENSP00000264832	9606.ENSP00000244007	0	0	0	0	0	0	0.800	0.222	0.837
ICAM1	KLF2	9606.ENSP00000264832	9606.ENSP00000248071	0	0	0	0	0.084	0	0	0.420	0.446
ICAM1	TLR2	9606.ENSP00000264832	9606.ENSP00000260010	0	0	0	0	0.088	0	0	0.669	0.685
ICAM1	IL1A	9606.ENSP00000264832	9606.ENSP00000263339	0	0	0	0	0.113	0	0	0.801	0.816
ICAM1	IL1B	9606.ENSP00000264832	9606.ENSP00000263341	0	0	0	0	0.154	0	0	0.916	0.926
ICAM1	PLAU	9606.ENSP00000264832	9606.ENSP00000361850	0	0	0	0	0.098	0	0	0.398	0.433
ICAM1	IFNB1	9606.ENSP00000264832	9606.ENSP00000369581	0	0	0	0	0	0	0	0.444	0.444
ICAM1	KNG1	9606.ENSP00000264832	9606.ENSP00000265023	0	0	0	0	0.052	0	0	0.440	0.446
ICAM1	MRC1	9606.ENSP00000264832	9606.ENSP00000455897	0	0	0	0	0.084	0	0	0.440	0.465
ICAM1	IL3	9606.ENSP00000264832	9606.ENSP00000296870	0	0	0	0	0	0	0	0.530	0.530
ICAM1	SOD2	9606.ENSP00000264832	9606.ENSP00000446252	0	0	0	0	0.179	0	0	0.454	0.532
ICAM1	NOS2	9606.ENSP00000264832	9606.ENSP00000327251	0	0	0	0	0	0.061	0	0.544	0.554
ICAM1	TLR5	9606.ENSP00000264832	9606.ENSP00000440643	0	0	0	0	0.061	0	0	0.556	0.565
ICAM1	TLR3	9606.ENSP00000264832	9606.ENSP00000296795	0	0	0	0	0	0	0	0.584	0.584
ICAM1	ITGA5	9606.ENSP00000264832	9606.ENSP00000293379	0	0	0	0	0.088	0.170	0	0.558	0.636
ICAM1	IFNA1	9606.ENSP00000264832	9606.ENSP00000276927	0	0	0	0	0	0	0	0.675	0.675
ICAM1	RHOA	9606.ENSP00000264832	9606.ENSP00000400175	0	0	0	0	0.050	0	0	0.697	0.700
ICAM1	PTGS2	9606.ENSP00000264832	9606.ENSP00000356438	0	0	0	0	0.123	0	0	0.677	0.705
ICAM1	IL2RA	9606.ENSP00000264832	9606.ENSP00000369293	0	0	0	0	0	0.379	0	0.557	0.713
ICAM1	SRC	9606.ENSP00000264832	9606.ENSP00000362680	0	0	0	0	0	0	0	0.730	0.731
ICAM1	TP53	9606.ENSP00000264832	9606.ENSP00000269305	0	0	0	0	0.061	0	0	0.726	0.731
ICAM1	RELA	9606.ENSP00000264832	9606.ENSP00000384273	0	0	0	0	0.065	0.417	0	0.554	0.735
ICAM1	MMP9	9606.ENSP00000264832	9606.ENSP00000361405	0	0	0	0	0.093	0	0	0.722	0.737
ICAM1	JUN	9606.ENSP00000264832	9606.ENSP00000360266	0	0	0	0	0	0	0	0.755	0.755
ICAM1	INS	9606.ENSP00000264832	9606.ENSP00000380432	0	0	0	0	0	0	0	0.793	0.793
ICAM1	IL18	9606.ENSP00000264832	9606.ENSP00000280357	0	0	0	0	0.061	0	0	0.821	0.825
ICAM1	TLR4	9606.ENSP00000264832	9606.ENSP00000363089	0	0	0	0	0.083	0	0	0.829	0.836
ICAM1	VEGFA	9606.ENSP00000264832	9606.ENSP00000478570	0	0	0	0	0	0	0	0.890	0.890
ICAM1	IRF3	9606.ENSP00000264832	9606.ENSP00000471896	0	0	0	0	0	0	0.900	0.355	0.932
ICAM1	IL6	9606.ENSP00000264832	9606.ENSP00000385675	0	0	0	0	0.152	0	0	0.947	0.953
ICAM1	TNF	9606.ENSP00000264832	9606.ENSP00000398698	0	0	0	0	0.119	0	0	0.957	0.960
ICAM1	IL10	9606.ENSP00000264832	9606.ENSP00000412237	0	0	0	0	0	0	0.900	0.858	0.985
IFITM3	TLR3	9606.ENSP00000382707	9606.ENSP00000296795	0	0	0	0	0.061	0	0	0.416	0.428
IFITM3	ISG15	9606.ENSP00000382707	9606.ENSP00000368699	0	0	0	0	0.387	0	0.900	0.607	0.973
IFITM3	IFNB1	9606.ENSP00000382707	9606.ENSP00000369581	0	0	0	0	0	0	0	0.414	0.414
IFITM3	IRF3	9606.ENSP00000382707	9606.ENSP00000471896	0	0	0	0	0.061	0	0.900	0.430	0.941
IFNA1	NFKB1	9606.ENSP00000276927	9606.ENSP00000226574	0	0	0	0	0	0	0.600	0.235	0.680
IFNA1	IL2	9606.ENSP00000276927	9606.ENSP00000226730	0	0	0	0	0	0.379	0	0.790	0.864
IFNA1	IFNG	9606.ENSP00000276927	9606.ENSP00000229135	0	0	0	0	0	0	0	0.705	0.705
IFNA1	IL5	9606.ENSP00000276927	9606.ENSP00000231454	0	0	0	0	0	0	0	0.705	0.705
IFNA1	TLR2	9606.ENSP00000276927	9606.ENSP00000260010	0	0	0	0	0	0	0	0.534	0.534
IFNA1	IL1A	9606.ENSP00000276927	9606.ENSP00000263339	0	0	0	0	0	0	0	0.630	0.630
IFNA1	IL1B	9606.ENSP00000276927	9606.ENSP00000263341	0	0	0	0	0	0	0	0.668	0.668
IFNA1	NOS2	9606.ENSP00000276927	9606.ENSP00000327251	0	0	0	0	0	0	0	0.400	0.400
IFNA1	TLR5	9606.ENSP00000276927	9606.ENSP00000440643	0	0	0	0	0	0	0	0.480	0.480
IFNA1	IL18	9606.ENSP00000276927	9606.ENSP00000280357	0	0	0	0	0	0	0	0.526	0.526
IFNA1	TLR4	9606.ENSP00000276927	9606.ENSP00000363089	0	0	0	0	0	0	0	0.550	0.550
IFNA1	IL3	9606.ENSP00000276927	9606.ENSP00000296870	0	0	0	0	0	0	0	0.551	0.551
IFNA1	TLR3	9606.ENSP00000276927	9606.ENSP00000296795	0	0	0	0	0	0	0	0.655	0.655
IFNA1	RELA	9606.ENSP00000276927	9606.ENSP00000384273	0	0	0	0	0	0	0.600	0.211	0.670
IFNA1	VEGFA	9606.ENSP00000276927	9606.ENSP00000478570	0	0	0	0	0	0	0	0.688	0.688
IFNA1	TNF	9606.ENSP00000276927	9606.ENSP00000398698	0	0	0	0	0	0	0	0.737	0.737
IFNA1	IFNGR1	9606.ENSP00000276927	9606.ENSP00000356713	0	0	0	0	0	0	0.600	0.421	0.758
IFNA1	IL2RA	9606.ENSP00000276927	9606.ENSP00000369293	0	0	0	0	0	0	0.600	0.427	0.761
IFNA1	IL10	9606.ENSP00000276927	9606.ENSP00000412237	0	0	0	0	0	0	0	0.794	0.794
IFNA1	IL6	9606.ENSP00000276927	9606.ENSP00000385675	0	0	0	0	0	0	0	0.816	0.816
IFNA1	IRF3	9606.ENSP00000276927	9606.ENSP00000471896	0	0	0	0	0	0	0.600	0.657	0.857
IFNA1	ISG15	9606.ENSP00000276927	9606.ENSP00000368699	0	0	0	0	0	0.828	0	0.581	0.924
IFNB1	NFKB1	9606.ENSP00000369581	9606.ENSP00000226574	0	0	0	0	0	0	0.600	0.394	0.747
IFNB1	IL2	9606.ENSP00000369581	9606.ENSP00000226730	0	0	0	0	0	0	0	0.635	0.635
IFNB1	IFNG	9606.ENSP00000369581	9606.ENSP00000229135	0	0	0	0	0.083	0	0	0.791	0.801
IFNB1	IL5	9606.ENSP00000369581	9606.ENSP00000231454	0	0	0	0	0	0	0	0.441	0.441
IFNB1	TLR2	9606.ENSP00000369581	9606.ENSP00000260010	0	0	0	0	0.061	0	0	0.679	0.685
IFNB1	IL1A	9606.ENSP00000369581	9606.ENSP00000263339	0	0	0	0	0.107	0	0	0.548	0.579
IFNB1	IL1B	9606.ENSP00000369581	9606.ENSP00000263341	0	0	0	0	0.084	0	0	0.676	0.691
IFNB1	TP53	9606.ENSP00000369581	9606.ENSP00000269305	0	0	0	0	0	0	0	0.469	0.469
IFNB1	IL18	9606.ENSP00000369581	9606.ENSP00000280357	0	0	0	0	0	0	0	0.530	0.530
IFNB1	TLR3	9606.ENSP00000369581	9606.ENSP00000296795	0	0	0	0	0	0	0	0.874	0.874
IFNB1	NOS2	9606.ENSP00000369581	9606.ENSP00000327251	0	0	0	0	0	0	0	0.420	0.420
IFNB1	PTPN11	9606.ENSP00000369581	9606.ENSP00000340944	0	0	0	0	0	0	0.900	0.166	0.913
IFNB1	PTGS2	9606.ENSP00000369581	9606.ENSP00000356438	0	0	0	0	0.065	0	0	0.593	0.603
IFNB1	IFNGR1	9606.ENSP00000369581	9606.ENSP00000356713	0	0	0	0	0	0	0.600	0.449	0.770
IFNB1	JUN	9606.ENSP00000369581	9606.ENSP00000360266	0	0	0	0	0	0	0.900	0.491	0.946
IFNB1	MMP9	9606.ENSP00000369581	9606.ENSP00000361405	0	0	0	0	0	0	0	0.632	0.632
IFNB1	TLR4	9606.ENSP00000369581	9606.ENSP00000363089	0	0	0	0	0	0	0	0.739	0.739
IFNB1	ISG15	9606.ENSP00000369581	9606.ENSP00000368699	0	0	0	0	0.069	0	0	0.681	0.690
IFNB1	IL2RA	9606.ENSP00000369581	9606.ENSP00000369293	0	0	0	0	0	0	0.600	0.293	0.705
IFNB1	TLR5	9606.ENSP00000369581	9606.ENSP00000440643	0	0	0	0	0	0	0	0.657	0.657
IFNB1	TNF	9606.ENSP00000369581	9606.ENSP00000398698	0	0	0	0	0.107	0	0	0.737	0.755
IFNB1	IL10	9606.ENSP00000369581	9606.ENSP00000412237	0	0	0	0	0.061	0	0	0.794	0.798
IFNB1	IL6	9606.ENSP00000369581	9606.ENSP00000385675	0	0	0	0	0.099	0	0	0.829	0.840
IFNB1	RELA	9606.ENSP00000369581	9606.ENSP00000384273	0	0	0	0	0	0	0.900	0.440	0.941
IFNB1	IRF3	9606.ENSP00000369581	9606.ENSP00000471896	0	0	0	0	0	0	0.900	0.920	0.991
IFNG	MIF	9606.ENSP00000229135	9606.ENSP00000215754	0	0	0	0	0	0	0	0.480	0.480
IFNG	MMP2	9606.ENSP00000229135	9606.ENSP00000219070	0	0	0	0	0	0	0	0.638	0.638
IFNG	TGFB1	9606.ENSP00000229135	9606.ENSP00000221930	0	0	0	0	0	0	0	0.814	0.815
IFNG	NFKB1	9606.ENSP00000229135	9606.ENSP00000226574	0	0	0	0	0	0	0	0.400	0.400
IFNG	IL2	9606.ENSP00000229135	9606.ENSP00000226730	0	0	0	0	0.087	0	0	0.935	0.938
IFNG	MRC1	9606.ENSP00000229135	9606.ENSP00000455897	0	0	0	0	0	0	0	0.488	0.488
IFNG	ISG15	9606.ENSP00000229135	9606.ENSP00000368699	0	0	0	0	0	0	0	0.520	0.520
IFNG	IRF3	9606.ENSP00000229135	9606.ENSP00000471896	0	0	0	0	0	0	0	0.571	0.571
IFNG	TLR5	9606.ENSP00000229135	9606.ENSP00000440643	0	0	0	0	0	0	0	0.579	0.579
IFNG	TP53	9606.ENSP00000229135	9606.ENSP00000269305	0	0	0	0	0	0	0	0.582	0.582
IFNG	PTGS2	9606.ENSP00000229135	9606.ENSP00000356438	0	0	0	0	0	0	0	0.594	0.594
IFNG	MAPK14	9606.ENSP00000229135	9606.ENSP00000229795	0	0	0	0	0	0	0	0.603	0.603
IFNG	INS	9606.ENSP00000229135	9606.ENSP00000380432	0	0	0	0	0.061	0	0	0.623	0.631
IFNG	IL9	9606.ENSP00000229135	9606.ENSP00000274520	0	0	0	0	0.061	0	0	0.633	0.641
IFNG	VEGFA	9606.ENSP00000229135	9606.ENSP00000478570	0	0	0	0	0	0	0	0.669	0.669
IFNG	TLR3	9606.ENSP00000229135	9606.ENSP00000296795	0	0	0	0	0.061	0	0	0.665	0.672
IFNG	IL1A	9606.ENSP00000229135	9606.ENSP00000263339	0	0	0	0	0	0	0	0.731	0.731
IFNG	MMP9	9606.ENSP00000229135	9606.ENSP00000361405	0	0	0	0	0	0	0	0.735	0.735
IFNG	TLR2	9606.ENSP00000229135	9606.ENSP00000260010	0	0	0	0	0.063	0	0	0.737	0.743
IFNG	TLR4	9606.ENSP00000229135	9606.ENSP00000363089	0	0	0	0	0	0	0	0.766	0.766
IFNG	IL3	9606.ENSP00000229135	9606.ENSP00000296870	0	0	0	0	0.061	0	0	0.802	0.806
IFNG	NOS2	9606.ENSP00000229135	9606.ENSP00000327251	0	0	0	0	0	0	0	0.836	0.836
IFNG	IL18	9606.ENSP00000229135	9606.ENSP00000280357	0	0	0	0	0	0	0	0.870	0.870
IFNG	IL2RA	9606.ENSP00000229135	9606.ENSP00000369293	0	0	0	0	0.182	0	0.600	0.667	0.881
IFNG	IL1B	9606.ENSP00000229135	9606.ENSP00000263341	0	0	0	0	0.082	0	0	0.898	0.902
IFNG	IL5	9606.ENSP00000229135	9606.ENSP00000231454	0	0	0	0	0	0	0	0.903	0.904
IFNG	PRKCD	9606.ENSP00000229135	9606.ENSP00000378217	0	0	0	0	0	0	0.900	0.187	0.915
IFNG	PTPN11	9606.ENSP00000229135	9606.ENSP00000340944	0	0	0	0	0	0	0.900	0.243	0.921
IFNG	IL6	9606.ENSP00000229135	9606.ENSP00000385675	0	0	0	0	0.064	0	0	0.937	0.939
IFNG	IL10	9606.ENSP00000229135	9606.ENSP00000412237	0	0	0	0	0.064	0	0	0.944	0.946
IFNG	JUN	9606.ENSP00000229135	9606.ENSP00000360266	0	0	0	0	0	0	0.900	0.518	0.949
IFNG	RELA	9606.ENSP00000229135	9606.ENSP00000384273	0	0	0	0	0	0	0.900	0.614	0.959
IFNG	TNF	9606.ENSP00000229135	9606.ENSP00000398698	0	0	0	0	0.152	0.379	0	0.957	0.975
IFNG	IFNGR1	9606.ENSP00000229135	9606.ENSP00000356713	0	0	0	0	0	0.870	0.900	0.840	0.997
IFNGR1	TGFB1	9606.ENSP00000356713	9606.ENSP00000221930	0	0	0	0	0	0	0	0.527	0.527
IFNGR1	IL2	9606.ENSP00000356713	9606.ENSP00000226730	0	0	0	0	0	0	0.600	0.436	0.765
IFNGR1	IL5	9606.ENSP00000356713	9606.ENSP00000231454	0	0	0	0	0	0	0.600	0.315	0.714
IFNGR1	TLR2	9606.ENSP00000356713	9606.ENSP00000260010	0	0	0	0	0.138	0	0	0.444	0.500
IFNGR1	IL1B	9606.ENSP00000356713	9606.ENSP00000263341	0	0	0	0	0.061	0	0	0.392	0.404
IFNGR1	IL9	9606.ENSP00000356713	9606.ENSP00000274520	0	0	0	0	0	0	0.600	0.224	0.676
IFNGR1	IL18	9606.ENSP00000356713	9606.ENSP00000280357	0	0	0	0	0	0	0	0.421	0.420
IFNGR1	TLR3	9606.ENSP00000356713	9606.ENSP00000296795	0	0	0	0	0	0	0	0.402	0.402
IFNGR1	IL3	9606.ENSP00000356713	9606.ENSP00000296870	0	0	0	0	0	0	0.600	0.248	0.686
IFNGR1	PTPN11	9606.ENSP00000356713	9606.ENSP00000340944	0	0	0	0	0.046	0.393	0.900	0.243	0.950
IFNGR1	IRF3	9606.ENSP00000356713	9606.ENSP00000471896	0	0	0	0	0.061	0	0	0.399	0.411
IFNGR1	TNF	9606.ENSP00000356713	9606.ENSP00000398698	0	0	0	0	0.061	0	0	0.470	0.481
IFNGR1	TLR4	9606.ENSP00000356713	9606.ENSP00000363089	0	0	0	0	0.105	0	0	0.457	0.493
IFNGR1	ISG15	9606.ENSP00000356713	9606.ENSP00000368699	0	0	0	0	0	0	0	0.510	0.510
IFNGR1	IL6	9606.ENSP00000356713	9606.ENSP00000385675	0	0	0	0	0	0	0.600	0.482	0.783
IFNGR1	IL10	9606.ENSP00000356713	9606.ENSP00000412237	0	0	0	0	0	0	0.600	0.537	0.807
IFNGR1	PRKCD	9606.ENSP00000356713	9606.ENSP00000378217	0	0	0	0	0.059	0	0.900	0.056	0.903
IL10	MIF	9606.ENSP00000412237	9606.ENSP00000215754	0	0	0	0	0	0	0	0.641	0.641
IL10	MMP2	9606.ENSP00000412237	9606.ENSP00000219070	0	0	0	0	0	0	0	0.584	0.584
IL10	TGFB1	9606.ENSP00000412237	9606.ENSP00000221930	0	0	0	0	0	0	0	0.819	0.820
IL10	NFKB1	9606.ENSP00000412237	9606.ENSP00000226574	0	0	0	0	0	0	0	0.502	0.502
IL10	IL2	9606.ENSP00000412237	9606.ENSP00000226730	0	0	0	0	0	0	0	0.956	0.957
IL10	MAPK14	9606.ENSP00000412237	9606.ENSP00000229795	0	0	0	0	0	0	0	0.754	0.754
IL10	IL5	9606.ENSP00000412237	9606.ENSP00000231454	0	0	0	0	0	0	0	0.922	0.922
IL10	TLR2	9606.ENSP00000412237	9606.ENSP00000260010	0	0	0	0	0.062	0.157	0	0.928	0.939
IL10	IL1A	9606.ENSP00000412237	9606.ENSP00000263339	0	0	0	0	0.063	0	0.900	0.738	0.973
IL10	IL1B	9606.ENSP00000412237	9606.ENSP00000263341	0	0	0	0	0.085	0	0.900	0.960	0.996
IL10	KNG1	9606.ENSP00000412237	9606.ENSP00000265023	0	0	0	0	0	0	0	0.400	0.400
IL10	TP53	9606.ENSP00000412237	9606.ENSP00000269305	0	0	0	0	0	0	0	0.562	0.562
IL10	SOD1	9606.ENSP00000412237	9606.ENSP00000270142	0	0	0	0	0	0	0	0.433	0.433
IL10	IL9	9606.ENSP00000412237	9606.ENSP00000274520	0	0	0	0	0.061	0	0	0.813	0.817
IL10	IL18	9606.ENSP00000412237	9606.ENSP00000280357	0	0	0	0	0.062	0	0.900	0.915	0.991
IL10	TLR3	9606.ENSP00000412237	9606.ENSP00000296795	0	0	0	0	0	0.157	0	0.875	0.891
IL10	IL3	9606.ENSP00000412237	9606.ENSP00000296870	0	0	0	0	0	0	0	0.740	0.740
IL10	NOS2	9606.ENSP00000412237	9606.ENSP00000327251	0	0	0	0	0	0	0	0.696	0.696
IL10	PTPN11	9606.ENSP00000412237	9606.ENSP00000340944	0	0	0	0	0	0	0	0.428	0.428
IL10	PTGS2	9606.ENSP00000412237	9606.ENSP00000356438	0	0	0	0	0.061	0	0	0.831	0.836
IL10	JUN	9606.ENSP00000412237	9606.ENSP00000360266	0	0	0	0	0	0	0	0.759	0.760
IL10	MMP9	9606.ENSP00000412237	9606.ENSP00000361405	0	0	0	0	0	0	0	0.831	0.831
IL10	SRC	9606.ENSP00000412237	9606.ENSP00000362680	0	0	0	0	0	0.079	0	0.535	0.554
IL10	MBL2	9606.ENSP00000412237	9606.ENSP00000363079	0	0	0	0	0	0	0	0.527	0.527
IL10	TLR4	9606.ENSP00000412237	9606.ENSP00000363089	0	0	0	0	0	0.299	0	0.931	0.950
IL10	ISG15	9606.ENSP00000412237	9606.ENSP00000368699	0	0	0	0	0	0	0	0.466	0.466
IL10	IL2RA	9606.ENSP00000412237	9606.ENSP00000369293	0	0	0	0	0.088	0	0.600	0.735	0.894
IL10	NFE2L2	9606.ENSP00000412237	9606.ENSP00000380252	0	0	0	0	0	0	0	0.429	0.429
IL10	INS	9606.ENSP00000412237	9606.ENSP00000380432	0	0	0	0	0.062	0	0	0.731	0.737
IL10	RELA	9606.ENSP00000412237	9606.ENSP00000384273	0	0	0	0	0	0	0	0.547	0.547
IL10	IL6	9606.ENSP00000412237	9606.ENSP00000385675	0	0	0	0	0.077	0	0.900	0.974	0.997
IL10	TNF	9606.ENSP00000412237	9606.ENSP00000398698	0	0	0	0	0.097	0	0.900	0.974	0.997
IL10	SOD2	9606.ENSP00000412237	9606.ENSP00000446252	0	0	0	0	0.076	0	0	0.417	0.438
IL10	IRF3	9606.ENSP00000412237	9606.ENSP00000471896	0	0	0	0	0	0	0	0.760	0.760
IL10	TLR5	9606.ENSP00000412237	9606.ENSP00000440643	0	0	0	0	0.061	0.157	0	0.766	0.798
IL10	MRC1	9606.ENSP00000412237	9606.ENSP00000455897	0	0	0	0	0	0	0	0.810	0.810
IL10	VEGFA	9606.ENSP00000412237	9606.ENSP00000478570	0	0	0	0	0	0	0	0.884	0.885
IL18	MIF	9606.ENSP00000280357	9606.ENSP00000215754	0	0	0	0	0	0	0	0.537	0.537
IL18	MMP2	9606.ENSP00000280357	9606.ENSP00000219070	0	0	0	0	0	0	0	0.423	0.422
IL18	TGFB1	9606.ENSP00000280357	9606.ENSP00000221930	0	0	0	0	0.061	0	0	0.421	0.433
IL18	NFKB1	9606.ENSP00000280357	9606.ENSP00000226574	0	0	0	0	0	0	0.900	0.386	0.935
IL18	IL2	9606.ENSP00000280357	9606.ENSP00000226730	0	0	0	0	0	0	0	0.870	0.870
IL18	MAPK14	9606.ENSP00000280357	9606.ENSP00000229795	0	0	0	0	0	0	0	0.454	0.454
IL18	IL5	9606.ENSP00000280357	9606.ENSP00000231454	0	0	0	0	0	0	0	0.725	0.725
IL18	TLR2	9606.ENSP00000280357	9606.ENSP00000260010	0	0	0	0	0.069	0	0	0.763	0.770
IL18	IL1A	9606.ENSP00000280357	9606.ENSP00000263339	0	0	0	0	0.061	0	0.900	0.668	0.966
IL18	IL1B	9606.ENSP00000280357	9606.ENSP00000263341	0	0	0	0	0.095	0	0.900	0.921	0.992
IL18	TP53	9606.ENSP00000280357	9606.ENSP00000269305	0	0	0	0	0	0	0	0.415	0.414
IL18	IL9	9606.ENSP00000280357	9606.ENSP00000274520	0	0	0	0	0	0	0	0.646	0.646
IL18	MRC1	9606.ENSP00000280357	9606.ENSP00000455897	0	0	0	0	0.062	0	0	0.442	0.454
IL18	NOS2	9606.ENSP00000280357	9606.ENSP00000327251	0	0	0	0	0	0	0	0.485	0.485
IL18	IL2RA	9606.ENSP00000280357	9606.ENSP00000369293	0	0	0	0	0	0	0	0.496	0.496
IL18	PTGS2	9606.ENSP00000280357	9606.ENSP00000356438	0	0	0	0	0.060	0	0	0.541	0.550
IL18	IL3	9606.ENSP00000280357	9606.ENSP00000296870	0	0	0	0	0	0	0	0.556	0.556
IL18	IRF3	9606.ENSP00000280357	9606.ENSP00000471896	0	0	0	0	0	0	0	0.579	0.579
IL18	INS	9606.ENSP00000280357	9606.ENSP00000380432	0	0	0	0	0	0	0	0.630	0.630
IL18	TLR5	9606.ENSP00000280357	9606.ENSP00000440643	0	0	0	0	0	0	0	0.730	0.730
IL18	TLR3	9606.ENSP00000280357	9606.ENSP00000296795	0	0	0	0	0.061	0	0	0.732	0.737
IL18	MMP9	9606.ENSP00000280357	9606.ENSP00000361405	0	0	0	0	0.060	0	0	0.760	0.765
IL18	VEGFA	9606.ENSP00000280357	9606.ENSP00000478570	0	0	0	0	0	0	0	0.788	0.788
IL18	IL6	9606.ENSP00000280357	9606.ENSP00000385675	0	0	0	0	0	0	0	0.872	0.872
IL18	TLR4	9606.ENSP00000280357	9606.ENSP00000363089	0	0	0	0	0.062	0	0	0.870	0.873
IL18	TNF	9606.ENSP00000280357	9606.ENSP00000398698	0	0	0	0	0	0	0	0.902	0.903
IL18	JUN	9606.ENSP00000280357	9606.ENSP00000360266	0	0	0	0	0	0	0.800	0.675	0.932
IL18	RELA	9606.ENSP00000280357	9606.ENSP00000384273	0	0	0	0	0	0	0.900	0.399	0.937
IL1A	MMP2	9606.ENSP00000263339	9606.ENSP00000219070	0	0	0	0	0	0	0	0.440	0.440
IL1A	TGFB1	9606.ENSP00000263339	9606.ENSP00000221930	0	0	0	0	0	0	0	0.586	0.586
IL1A	NFKB1	9606.ENSP00000263339	9606.ENSP00000226574	0	0	0	0	0.091	0	0.900	0.471	0.947
IL1A	IL2	9606.ENSP00000263339	9606.ENSP00000226730	0	0	0	0	0	0	0	0.763	0.763
IL1A	IL5	9606.ENSP00000263339	9606.ENSP00000231454	0	0	0	0	0	0	0	0.659	0.659
IL1A	TLR2	9606.ENSP00000263339	9606.ENSP00000260010	0	0	0	0	0.084	0	0	0.706	0.720
IL1A	TLR5	9606.ENSP00000263339	9606.ENSP00000440643	0	0	0	0	0.050	0	0	0.398	0.403
IL1A	NOS2	9606.ENSP00000263339	9606.ENSP00000327251	0	0	0	0	0.063	0	0	0.399	0.412
IL1A	SOD2	9606.ENSP00000263339	9606.ENSP00000446252	0	0	0	0	0.085	0	0	0.398	0.425
IL1A	INS	9606.ENSP00000263339	9606.ENSP00000380432	0	0	0	0	0	0	0	0.426	0.426
IL1A	TLR3	9606.ENSP00000263339	9606.ENSP00000296795	0	0	0	0	0.061	0	0	0.444	0.455
IL1A	IL2RA	9606.ENSP00000263339	9606.ENSP00000369293	0	0	0	0	0	0	0	0.476	0.476
IL1A	IL9	9606.ENSP00000263339	9606.ENSP00000274520	0	0	0	0	0	0	0	0.517	0.517
IL1A	MMP9	9606.ENSP00000263339	9606.ENSP00000361405	0	0	0	0	0.069	0	0	0.530	0.543
IL1A	VEGFA	9606.ENSP00000263339	9606.ENSP00000478570	0	0	0	0	0	0	0	0.550	0.550
IL1A	TLR4	9606.ENSP00000263339	9606.ENSP00000363089	0	0	0	0	0.059	0	0	0.558	0.566
IL1A	PLAU	9606.ENSP00000263339	9606.ENSP00000361850	0	0	0	0	0.098	0	0	0.592	0.616
IL1A	IL3	9606.ENSP00000263339	9606.ENSP00000296870	0	0	0	0	0	0	0	0.674	0.674
IL1A	PTGS2	9606.ENSP00000263339	9606.ENSP00000356438	0	0	0	0	0.213	0	0	0.772	0.813
IL1A	RELA	9606.ENSP00000263339	9606.ENSP00000384273	0	0	0	0	0	0	0.900	0.355	0.932
IL1A	JUN	9606.ENSP00000263339	9606.ENSP00000360266	0	0	0	0	0	0	0.900	0.442	0.941
IL1A	TNF	9606.ENSP00000263339	9606.ENSP00000398698	0	0	0	0	0.296	0	0	0.923	0.944
IL1A	IL6	9606.ENSP00000263339	9606.ENSP00000385675	0	0	0	0	0.375	0	0	0.918	0.946
IL1A	IL1B	9606.ENSP00000263339	9606.ENSP00000263341	0	0	0	0	0.753	0	0.900	0.921	0.997
IL1B	MIF	9606.ENSP00000263341	9606.ENSP00000215754	0	0	0	0	0	0	0	0.533	0.533
IL1B	RIPK3	9606.ENSP00000263341	9606.ENSP00000216274	0	0	0	0	0.155	0.262	0	0.292	0.520
IL1B	MMP2	9606.ENSP00000263341	9606.ENSP00000219070	0	0	0	0	0	0.379	0	0.802	0.872
IL1B	TGFB1	9606.ENSP00000263341	9606.ENSP00000221930	0	0	0	0	0.087	0	0	0.723	0.736
IL1B	NFKB1	9606.ENSP00000263341	9606.ENSP00000226574	0	0	0	0	0.131	0	0.900	0.747	0.976
IL1B	IL2	9606.ENSP00000263341	9606.ENSP00000226730	0	0	0	0	0	0	0	0.900	0.900
IL1B	MAPK14	9606.ENSP00000263341	9606.ENSP00000229795	0	0	0	0	0	0	0.900	0.790	0.978
IL1B	IL5	9606.ENSP00000263341	9606.ENSP00000231454	0	0	0	0	0	0	0	0.732	0.732
IL1B	TLR2	9606.ENSP00000263341	9606.ENSP00000260010	0	0	0	0	0.279	0	0	0.802	0.851
IL1B	IRF3	9606.ENSP00000263341	9606.ENSP00000471896	0	0	0	0	0	0	0	0.488	0.488
IL1B	TP53	9606.ENSP00000263341	9606.ENSP00000269305	0	0	0	0	0	0	0	0.514	0.514
IL1B	SOD1	9606.ENSP00000263341	9606.ENSP00000270142	0	0	0	0	0	0	0	0.518	0.518
IL1B	NFE2L2	9606.ENSP00000263341	9606.ENSP00000380252	0	0	0	0	0	0	0	0.547	0.547
IL1B	KNG1	9606.ENSP00000263341	9606.ENSP00000265023	0	0	0	0	0	0	0	0.556	0.556
IL1B	IL9	9606.ENSP00000263341	9606.ENSP00000274520	0	0	0	0	0	0	0	0.581	0.581
IL1B	IL2RA	9606.ENSP00000263341	9606.ENSP00000369293	0	0	0	0	0.093	0	0	0.557	0.581
IL1B	ISG15	9606.ENSP00000263341	9606.ENSP00000368699	0	0	0	0	0.063	0	0	0.597	0.606
IL1B	MRC1	9606.ENSP00000263341	9606.ENSP00000455897	0	0	0	0	0.106	0	0	0.595	0.623
IL1B	PLAU	9606.ENSP00000263341	9606.ENSP00000361850	0	0	0	0	0.076	0	0	0.610	0.625
IL1B	SOD2	9606.ENSP00000263341	9606.ENSP00000446252	0	0	0	0	0.242	0	0	0.533	0.631
IL1B	SRC	9606.ENSP00000263341	9606.ENSP00000362680	0	0	0	0	0	0.059	0	0.640	0.646
IL1B	IL3	9606.ENSP00000263341	9606.ENSP00000296870	0	0	0	0	0	0	0	0.669	0.669
IL1B	TLR5	9606.ENSP00000263341	9606.ENSP00000440643	0	0	0	0	0.062	0	0	0.673	0.680
IL1B	TLR3	9606.ENSP00000263341	9606.ENSP00000296795	0	0	0	0	0.061	0	0	0.711	0.717
IL1B	INS	9606.ENSP00000263341	9606.ENSP00000380432	0	0	0	0	0	0	0	0.726	0.726
IL1B	NOS2	9606.ENSP00000263341	9606.ENSP00000327251	0	0	0	0	0.066	0	0	0.845	0.850
IL1B	VEGFA	9606.ENSP00000263341	9606.ENSP00000478570	0	0	0	0	0	0	0	0.877	0.877
IL1B	MMP9	9606.ENSP00000263341	9606.ENSP00000361405	0	0	0	0	0.200	0	0	0.895	0.913
IL1B	TLR4	9606.ENSP00000263341	9606.ENSP00000363089	0	0	0	0	0.160	0	0	0.913	0.925
IL1B	RELA	9606.ENSP00000263341	9606.ENSP00000384273	0	0	0	0	0	0	0.900	0.559	0.954
IL1B	JUN	9606.ENSP00000263341	9606.ENSP00000360266	0	0	0	0	0.052	0	0.800	0.820	0.963
IL1B	PTGS2	9606.ENSP00000263341	9606.ENSP00000356438	0	0	0	0	0.561	0	0	0.943	0.974
IL1B	IL6	9606.ENSP00000263341	9606.ENSP00000385675	0	0	0	0	0.430	0	0	0.973	0.984
IL1B	TNF	9606.ENSP00000263341	9606.ENSP00000398698	0	0	0	0	0.441	0	0	0.981	0.989
IL2	MIF	9606.ENSP00000226730	9606.ENSP00000215754	0	0	0	0	0	0	0	0.491	0.491
IL2	MMP2	9606.ENSP00000226730	9606.ENSP00000219070	0	0	0	0	0	0	0	0.440	0.440
IL2	TGFB1	9606.ENSP00000226730	9606.ENSP00000221930	0	0	0	0	0	0	0	0.656	0.656
IL2	NFKB1	9606.ENSP00000226730	9606.ENSP00000226574	0	0	0	0	0	0	0	0.522	0.522
IL2	IRF3	9606.ENSP00000226730	9606.ENSP00000471896	0	0	0	0	0	0	0	0.410	0.410
IL2	MRC1	9606.ENSP00000226730	9606.ENSP00000455897	0	0	0	0	0	0	0	0.440	0.440
IL2	PLCG1	9606.ENSP00000226730	9606.ENSP00000244007	0	0	0	0	0	0	0	0.475	0.475
IL2	NOS2	9606.ENSP00000226730	9606.ENSP00000327251	0	0	0	0	0	0	0	0.486	0.486
IL2	MMP9	9606.ENSP00000226730	9606.ENSP00000361405	0	0	0	0	0	0	0	0.556	0.556
IL2	SRC	9606.ENSP00000226730	9606.ENSP00000362680	0	0	0	0	0	0	0	0.571	0.571
IL2	PTGS2	9606.ENSP00000226730	9606.ENSP00000356438	0	0	0	0	0	0	0	0.577	0.577
IL2	TP53	9606.ENSP00000226730	9606.ENSP00000269305	0	0	0	0	0	0	0	0.586	0.586
IL2	TLR5	9606.ENSP00000226730	9606.ENSP00000440643	0	0	0	0	0	0	0	0.656	0.656
IL2	TLR3	9606.ENSP00000226730	9606.ENSP00000296795	0	0	0	0	0	0	0	0.670	0.670
IL2	INS	9606.ENSP00000226730	9606.ENSP00000380432	0	0	0	0	0	0	0	0.672	0.672
IL2	TLR2	9606.ENSP00000226730	9606.ENSP00000260010	0	0	0	0	0	0	0	0.680	0.680
IL2	TLR4	9606.ENSP00000226730	9606.ENSP00000363089	0	0	0	0	0	0	0	0.706	0.706
IL2	VEGFA	9606.ENSP00000226730	9606.ENSP00000478570	0	0	0	0	0	0	0	0.733	0.733
IL2	IL9	9606.ENSP00000226730	9606.ENSP00000274520	0	0	0	0	0	0	0	0.897	0.897
IL2	PIK3CB	9606.ENSP00000226730	9606.ENSP00000289153	0	0	0	0	0	0	0.900	0.108	0.906
IL2	RHOA	9606.ENSP00000226730	9606.ENSP00000400175	0	0	0	0	0	0	0.900	0.348	0.932
IL2	MAPK14	9606.ENSP00000226730	9606.ENSP00000229795	0	0	0	0	0	0	0.900	0.440	0.941
IL2	TNF	9606.ENSP00000226730	9606.ENSP00000398698	0	0	0	0	0	0	0	0.956	0.957
IL2	IL6	9606.ENSP00000226730	9606.ENSP00000385675	0	0	0	0	0	0	0	0.958	0.959
IL2	PTPN11	9606.ENSP00000226730	9606.ENSP00000340944	0	0	0	0	0	0	0.900	0.694	0.968
IL2	JUN	9606.ENSP00000226730	9606.ENSP00000360266	0	0	0	0	0	0.313	0.900	0.621	0.971
IL2	RELA	9606.ENSP00000226730	9606.ENSP00000384273	0	0	0	0	0	0.342	0.900	0.694	0.978
IL2	IL3	9606.ENSP00000226730	9606.ENSP00000296870	0	0	0	0	0.077	0	0.900	0.898	0.989
IL2	IL5	9606.ENSP00000226730	9606.ENSP00000231454	0	0	0	0	0	0	0.900	0.954	0.995
IL2	IL2RA	9606.ENSP00000226730	9606.ENSP00000369293	0	0	0	0	0.065	0.870	0.900	0.968	0.999
IL2RA	NFKB1	9606.ENSP00000369293	9606.ENSP00000226574	0	0	0	0	0	0.379	0	0.350	0.579
IL2RA	MAPK14	9606.ENSP00000369293	9606.ENSP00000229795	0	0	0	0	0	0	0.900	0.232	0.919
IL2RA	IL5	9606.ENSP00000369293	9606.ENSP00000231454	0	0	0	0	0	0	0.900	0.672	0.965
IL2RA	TLR2	9606.ENSP00000369293	9606.ENSP00000260010	0	0	0	0	0.088	0	0	0.386	0.416
IL2RA	IL9	9606.ENSP00000369293	9606.ENSP00000274520	0	0	0	0	0	0	0.600	0.630	0.845
IL2RA	PIK3CB	9606.ENSP00000369293	9606.ENSP00000289153	0	0	0	0	0.049	0	0.900	0.058	0.902
IL2RA	IL3	9606.ENSP00000369293	9606.ENSP00000296870	0	0	0	0	0	0	0.900	0.560	0.954
IL2RA	PTPN11	9606.ENSP00000369293	9606.ENSP00000340944	0	0	0	0	0	0	0.900	0.231	0.919
IL2RA	TLR4	9606.ENSP00000369293	9606.ENSP00000363089	0	0	0	0	0	0	0	0.405	0.405
IL2RA	VEGFA	9606.ENSP00000369293	9606.ENSP00000478570	0	0	0	0	0	0	0	0.419	0.418
IL2RA	INS	9606.ENSP00000369293	9606.ENSP00000380432	0	0	0	0	0	0	0	0.445	0.445
IL2RA	RELA	9606.ENSP00000369293	9606.ENSP00000384273	0	0	0	0	0	0.342	0	0.267	0.497
IL2RA	TNF	9606.ENSP00000369293	9606.ENSP00000398698	0	0	0	0	0.145	0	0	0.793	0.815
IL2RA	RHOA	9606.ENSP00000369293	9606.ENSP00000400175	0	0	0	0	0	0	0.900	0.238	0.920
IL2RA	IL6	9606.ENSP00000369293	9606.ENSP00000385675	0	0	0	0	0	0	0.600	0.811	0.921
IL3	XBP1	9606.ENSP00000296870	9606.ENSP00000216037	0	0	0	0	0	0	0	0.465	0.465
IL3	IL5	9606.ENSP00000296870	9606.ENSP00000231454	0	0	0	0	0	0	0.900	0.879	0.987
IL3	TLR2	9606.ENSP00000296870	9606.ENSP00000260010	0	0	0	0	0	0	0	0.655	0.655
IL3	TP53	9606.ENSP00000296870	9606.ENSP00000269305	0	0	0	0	0	0	0	0.481	0.481
IL3	IL9	9606.ENSP00000296870	9606.ENSP00000274520	0	0	0	0	0.061	0	0	0.793	0.797
IL3	PIK3CB	9606.ENSP00000296870	9606.ENSP00000289153	0	0	0	0	0	0	0.900	0.186	0.915
IL3	TLR3	9606.ENSP00000296870	9606.ENSP00000296795	0	0	0	0	0	0	0	0.640	0.640
IL3	JUN	9606.ENSP00000296870	9606.ENSP00000360266	0	0	0	0	0	0	0	0.442	0.442
IL3	SRC	9606.ENSP00000296870	9606.ENSP00000362680	0	0	0	0	0	0	0	0.534	0.534
IL3	MRC1	9606.ENSP00000296870	9606.ENSP00000455897	0	0	0	0	0	0	0	0.541	0.541
IL3	INS	9606.ENSP00000296870	9606.ENSP00000380432	0	0	0	0	0	0	0	0.542	0.542
IL3	TLR5	9606.ENSP00000296870	9606.ENSP00000440643	0	0	0	0	0	0	0	0.625	0.625
IL3	VEGFA	9606.ENSP00000296870	9606.ENSP00000478570	0	0	0	0	0	0	0	0.642	0.642
IL3	TLR4	9606.ENSP00000296870	9606.ENSP00000363089	0	0	0	0	0	0	0	0.681	0.681
IL3	TNF	9606.ENSP00000296870	9606.ENSP00000398698	0	0	0	0	0	0	0	0.745	0.745
IL3	IL6	9606.ENSP00000296870	9606.ENSP00000385675	0	0	0	0	0	0	0	0.860	0.860
IL3	PTPN11	9606.ENSP00000296870	9606.ENSP00000340944	0	0	0	0	0	0	0.900	0.492	0.947
IL5	MIF	9606.ENSP00000231454	9606.ENSP00000215754	0	0	0	0	0	0	0	0.400	0.400
IL5	TGFB1	9606.ENSP00000231454	9606.ENSP00000221930	0	0	0	0	0	0	0	0.441	0.441
IL5	JUN	9606.ENSP00000231454	9606.ENSP00000360266	0	0	0	0	0	0	0	0.401	0.401
IL5	PTGS2	9606.ENSP00000231454	9606.ENSP00000356438	0	0	0	0	0	0	0	0.417	0.417
IL5	MRC1	9606.ENSP00000231454	9606.ENSP00000455897	0	0	0	0	0	0	0	0.421	0.420
IL5	NOS2	9606.ENSP00000231454	9606.ENSP00000327251	0	0	0	0	0	0	0	0.421	0.421
IL5	INS	9606.ENSP00000231454	9606.ENSP00000380432	0	0	0	0	0	0	0	0.473	0.473
IL5	MMP9	9606.ENSP00000231454	9606.ENSP00000361405	0	0	0	0	0	0	0	0.511	0.511
IL5	TLR5	9606.ENSP00000231454	9606.ENSP00000440643	0	0	0	0	0	0	0	0.567	0.567
IL5	TLR3	9606.ENSP00000231454	9606.ENSP00000296795	0	0	0	0	0	0	0	0.588	0.588
IL5	TLR2	9606.ENSP00000231454	9606.ENSP00000260010	0	0	0	0	0	0	0	0.668	0.668
IL5	TLR4	9606.ENSP00000231454	9606.ENSP00000363089	0	0	0	0	0	0	0	0.669	0.669
IL5	VEGFA	9606.ENSP00000231454	9606.ENSP00000478570	0	0	0	0	0	0	0	0.670	0.670
IL5	TNF	9606.ENSP00000231454	9606.ENSP00000398698	0	0	0	0	0	0	0	0.874	0.874
IL5	IL6	9606.ENSP00000231454	9606.ENSP00000385675	0	0	0	0	0	0	0	0.893	0.893
IL5	PIK3CB	9606.ENSP00000231454	9606.ENSP00000289153	0	0	0	0	0	0	0.900	0	0.900
IL5	PTPN11	9606.ENSP00000231454	9606.ENSP00000340944	0	0	0	0	0	0	0.900	0.266	0.923
IL5	IL9	9606.ENSP00000231454	9606.ENSP00000274520	0	0	0	0	0	0	0	0.934	0.935
IL6	MIF	9606.ENSP00000385675	9606.ENSP00000215754	0	0	0	0	0	0	0	0.679	0.679
IL6	XBP1	9606.ENSP00000385675	9606.ENSP00000216037	0	0	0	0	0	0	0	0.719	0.720
IL6	MMP2	9606.ENSP00000385675	9606.ENSP00000219070	0	0	0	0	0.076	0	0	0.816	0.823
IL6	TGFB1	9606.ENSP00000385675	9606.ENSP00000221930	0	0	0	0	0.065	0	0	0.835	0.839
IL6	NFKB1	9606.ENSP00000385675	9606.ENSP00000226574	0	0	0	0	0.086	0	0.900	0.632	0.963
IL6	MAPK14	9606.ENSP00000385675	9606.ENSP00000229795	0	0	0	0	0	0	0	0.835	0.835
IL6	TTR	9606.ENSP00000385675	9606.ENSP00000237014	0	0	0	0	0	0	0	0.723	0.723
IL6	TLR2	9606.ENSP00000385675	9606.ENSP00000260010	0	0	0	0	0.064	0	0	0.942	0.944
IL6	KNG1	9606.ENSP00000385675	9606.ENSP00000265023	0	0	0	0	0	0	0.900	0.754	0.974
IL6	TP53	9606.ENSP00000385675	9606.ENSP00000269305	0	0	0	0	0.062	0	0	0.864	0.867
IL6	SOD1	9606.ENSP00000385675	9606.ENSP00000270142	0	0	0	0	0	0	0	0.541	0.541
IL6	IL9	9606.ENSP00000385675	9606.ENSP00000274520	0	0	0	0	0	0	0	0.767	0.767
IL6	TLR3	9606.ENSP00000385675	9606.ENSP00000296795	0	0	0	0	0	0	0	0.901	0.902
IL6	NOS2	9606.ENSP00000385675	9606.ENSP00000327251	0	0	0	0	0.063	0	0	0.735	0.741
IL6	PTPN11	9606.ENSP00000385675	9606.ENSP00000340944	0	0	0	0	0	0	0.900	0.561	0.954
IL6	PTGS2	9606.ENSP00000385675	9606.ENSP00000356438	0	0	0	0	0.314	0	0	0.922	0.945
IL6	JUN	9606.ENSP00000385675	9606.ENSP00000360266	0	0	0	0	0.053	0	0.900	0.850	0.984
IL6	MMP9	9606.ENSP00000385675	9606.ENSP00000361405	0	0	0	0	0.074	0	0	0.920	0.923
IL6	PLAU	9606.ENSP00000385675	9606.ENSP00000361850	0	0	0	0	0.134	0	0	0.496	0.544
IL6	SRC	9606.ENSP00000385675	9606.ENSP00000362680	0	0	0	0	0	0	0	0.793	0.793
IL6	MBL2	9606.ENSP00000385675	9606.ENSP00000363079	0	0	0	0	0	0	0	0.526	0.526
IL6	TLR4	9606.ENSP00000385675	9606.ENSP00000363089	0	0	0	0	0.082	0	0	0.956	0.959
IL6	ISG15	9606.ENSP00000385675	9606.ENSP00000368699	0	0	0	0	0.063	0	0	0.499	0.511
IL6	NFE2L2	9606.ENSP00000385675	9606.ENSP00000380252	0	0	0	0	0	0	0	0.560	0.560
IL6	INS	9606.ENSP00000385675	9606.ENSP00000380432	0	0	0	0	0	0	0	0.947	0.947
IL6	RELA	9606.ENSP00000385675	9606.ENSP00000384273	0	0	0	0	0	0.223	0.900	0.804	0.983
IL6	RHOA	9606.ENSP00000385675	9606.ENSP00000400175	0	0	0	0	0	0	0	0.510	0.510
IL6	IRF3	9606.ENSP00000385675	9606.ENSP00000471896	0	0	0	0	0	0	0	0.678	0.678
IL6	SOD2	9606.ENSP00000385675	9606.ENSP00000446252	0	0	0	0	0.110	0	0	0.744	0.762
IL6	MRC1	9606.ENSP00000385675	9606.ENSP00000455897	0	0	0	0	0	0	0	0.813	0.814
IL6	TLR5	9606.ENSP00000385675	9606.ENSP00000440643	0	0	0	0	0	0	0	0.873	0.873
IL6	VEGFA	9606.ENSP00000385675	9606.ENSP00000478570	0	0	0	0	0.063	0	0	0.957	0.959
IL6	TNF	9606.ENSP00000385675	9606.ENSP00000398698	0	0	0	0	0.123	0	0	0.982	0.984
IL9	TLR2	9606.ENSP00000274520	9606.ENSP00000260010	0	0	0	0	0.058	0	0	0.444	0.453
IL9	TLR3	9606.ENSP00000274520	9606.ENSP00000296795	0	0	0	0	0	0	0	0.423	0.422
IL9	TLR4	9606.ENSP00000274520	9606.ENSP00000363089	0	0	0	0	0	0	0	0.448	0.448
IL9	VEGFA	9606.ENSP00000274520	9606.ENSP00000478570	0	0	0	0	0	0	0	0.647	0.647
IL9	TNF	9606.ENSP00000274520	9606.ENSP00000398698	0	0	0	0	0	0	0	0.714	0.714
INS	MIF	9606.ENSP00000380432	9606.ENSP00000215754	0	0	0	0	0.061	0	0	0.497	0.507
INS	XBP1	9606.ENSP00000380432	9606.ENSP00000216037	0	0	0	0	0	0	0	0.627	0.627
INS	MMP2	9606.ENSP00000380432	9606.ENSP00000219070	0	0	0	0	0	0	0	0.586	0.586
INS	TGFB1	9606.ENSP00000380432	9606.ENSP00000221930	0	0	0	0	0	0	0	0.603	0.603
INS	MAPK14	9606.ENSP00000380432	9606.ENSP00000229795	0	0	0	0	0	0	0	0.580	0.580
INS	TTR	9606.ENSP00000380432	9606.ENSP00000237014	0	0	0	0	0.125	0	0	0.642	0.673
INS	KLF2	9606.ENSP00000380432	9606.ENSP00000248071	0	0	0	0	0	0	0	0.602	0.603
INS	TLR2	9606.ENSP00000380432	9606.ENSP00000260010	0	0	0	0	0.061	0	0	0.632	0.639
INS	KNG1	9606.ENSP00000380432	9606.ENSP00000265023	0	0	0	0	0	0	0	0.650	0.650
INS	TP53	9606.ENSP00000380432	9606.ENSP00000269305	0	0	0	0	0	0	0	0.730	0.730
INS	SOD1	9606.ENSP00000380432	9606.ENSP00000270142	0	0	0	0	0	0	0	0.542	0.542
INS	PIK3CB	9606.ENSP00000380432	9606.ENSP00000289153	0	0	0	0	0	0	0	0.494	0.494
INS	TLR3	9606.ENSP00000380432	9606.ENSP00000296795	0	0	0	0	0	0	0	0.554	0.554
INS	NOS2	9606.ENSP00000380432	9606.ENSP00000327251	0	0	0	0	0	0	0	0.511	0.511
INS	PTPN11	9606.ENSP00000380432	9606.ENSP00000340944	0	0	0	0	0	0	0.900	0.735	0.972
INS	PTK2	9606.ENSP00000380432	9606.ENSP00000341189	0	0	0	0	0	0	0	0.473	0.473
INS	PIK3CG	9606.ENSP00000380432	9606.ENSP00000352121	0	0	0	0	0	0	0	0.442	0.442
INS	PTGS2	9606.ENSP00000380432	9606.ENSP00000356438	0	0	0	0	0	0	0	0.651	0.651
INS	JUN	9606.ENSP00000380432	9606.ENSP00000360266	0	0	0	0	0	0	0	0.833	0.834
INS	MMP9	9606.ENSP00000380432	9606.ENSP00000361405	0	0	0	0	0	0	0	0.792	0.792
INS	PLAU	9606.ENSP00000380432	9606.ENSP00000361850	0	0	0	0	0	0	0	0.417	0.416
INS	SRC	9606.ENSP00000380432	9606.ENSP00000362680	0	0	0	0	0	0.262	0	0.826	0.866
INS	TLR4	9606.ENSP00000380432	9606.ENSP00000363089	0	0	0	0	0	0	0	0.830	0.830
INS	PTPRA	9606.ENSP00000380432	9606.ENSP00000369756	0	0	0	0	0	0	0.900	0.197	0.916
INS	NFE2L2	9606.ENSP00000380432	9606.ENSP00000380252	0	0	0	0	0	0	0	0.530	0.530
INS	RELA	9606.ENSP00000380432	9606.ENSP00000384273	0	0	0	0	0	0	0	0.444	0.444
INS	MRC1	9606.ENSP00000380432	9606.ENSP00000455897	0	0	0	0	0	0	0	0.508	0.508
INS	TLR5	9606.ENSP00000380432	9606.ENSP00000440643	0	0	0	0	0	0	0	0.558	0.558
INS	RHOA	9606.ENSP00000380432	9606.ENSP00000400175	0	0	0	0	0	0	0	0.570	0.570
INS	SOD2	9606.ENSP00000380432	9606.ENSP00000446252	0	0	0	0	0	0	0	0.641	0.641
INS	TNF	9606.ENSP00000380432	9606.ENSP00000398698	0	0	0	0	0	0	0	0.916	0.916
INS	VEGFA	9606.ENSP00000380432	9606.ENSP00000478570	0	0	0	0	0	0	0	0.918	0.919
IRF3	NFKB1	9606.ENSP00000471896	9606.ENSP00000226574	0	0	0	0	0.119	0	0	0.440	0.485
IRF3	TLR2	9606.ENSP00000471896	9606.ENSP00000260010	0	0	0	0	0	0.379	0	0.749	0.837
IRF3	TP53	9606.ENSP00000471896	9606.ENSP00000269305	0	0	0	0	0	0	0	0.440	0.440
IRF3	TLR3	9606.ENSP00000471896	9606.ENSP00000296795	0	0	0	0	0	0	0.900	0.861	0.985
IRF3	PTPN11	9606.ENSP00000471896	9606.ENSP00000340944	0	0	0	0	0.046	0	0.900	0.186	0.915
IRF3	JUN	9606.ENSP00000471896	9606.ENSP00000360266	0	0	0	0	0	0.859	0.900	0.594	0.993
IRF3	TLR4	9606.ENSP00000471896	9606.ENSP00000363089	0	0	0	0	0	0	0.900	0.835	0.982
IRF3	ISG15	9606.ENSP00000471896	9606.ENSP00000368699	0	0	0	0	0	0	0.900	0.710	0.969
IRF3	RELA	9606.ENSP00000471896	9606.ENSP00000384273	0	0	0	0	0.076	0.379	0.900	0.724	0.982
IRF3	TNF	9606.ENSP00000471896	9606.ENSP00000398698	0	0	0	0	0.062	0	0	0.674	0.681
IRF3	TLR5	9606.ENSP00000471896	9606.ENSP00000440643	0	0	0	0	0	0	0	0.731	0.731
ISG15	NFKB1	9606.ENSP00000368699	9606.ENSP00000226574	0	0	0	0	0.061	0.260	0	0.218	0.409
ISG15	PLCG1	9606.ENSP00000368699	9606.ENSP00000244007	0	0	0	0	0.048	0.086	0.900	0.090	0.910
ISG15	TLR2	9606.ENSP00000368699	9606.ENSP00000260010	0	0	0	0	0.063	0.084	0	0.446	0.482
ISG15	TP53	9606.ENSP00000368699	9606.ENSP00000269305	0	0	0	0	0	0.092	0	0.618	0.639
ISG15	TLR3	9606.ENSP00000368699	9606.ENSP00000296795	0	0	0	0	0.063	0.084	0	0.613	0.639
ISG15	TLR4	9606.ENSP00000368699	9606.ENSP00000363089	0	0	0	0	0.061	0.084	0	0.473	0.507
ISG15	TLR5	9606.ENSP00000368699	9606.ENSP00000440643	0	0	0	0	0	0.084	0	0.428	0.453
ISG15	TNF	9606.ENSP00000368699	9606.ENSP00000398698	0	0	0	0	0.089	0	0	0.482	0.508
ITGA5	MMP2	9606.ENSP00000293379	9606.ENSP00000219070	0	0	0	0	0.164	0	0	0.340	0.424
ITGA5	TGFB1	9606.ENSP00000293379	9606.ENSP00000221930	0	0	0	0	0.152	0.185	0	0.314	0.485
ITGA5	VEGFA	9606.ENSP00000293379	9606.ENSP00000478570	0	0	0	0	0.065	0	0	0.389	0.404
ITGA5	RHOA	9606.ENSP00000293379	9606.ENSP00000400175	0	0	0	0	0.052	0	0	0.440	0.446
ITGA5	TNF	9606.ENSP00000293379	9606.ENSP00000398698	0	0	0	0	0.062	0	0	0.528	0.538
ITGA5	MMP9	9606.ENSP00000293379	9606.ENSP00000361405	0	0	0	0	0.066	0.379	0	0.311	0.565
ITGA5	SRC	9606.ENSP00000293379	9606.ENSP00000362680	0	0	0	0	0.065	0.084	0.800	0.290	0.862
ITGA5	PLAU	9606.ENSP00000293379	9606.ENSP00000361850	0	0	0	0	0.180	0	0.900	0.212	0.929
ITGA5	PTK2	9606.ENSP00000293379	9606.ENSP00000341189	0	0	0	0	0.061	0	0.900	0.411	0.939
JUN	XBP1	9606.ENSP00000360266	9606.ENSP00000216037	0	0	0	0	0.061	0	0	0.571	0.580
JUN	MMP2	9606.ENSP00000360266	9606.ENSP00000219070	0	0	0	0	0	0	0	0.640	0.640
JUN	TGFB1	9606.ENSP00000360266	9606.ENSP00000221930	0	0	0	0	0.061	0	0.900	0.510	0.949
JUN	NFKB1	9606.ENSP00000360266	9606.ENSP00000226574	0	0	0	0	0.063	0	0	0.763	0.769
JUN	MAPK14	9606.ENSP00000360266	9606.ENSP00000229795	0	0	0	0	0	0.471	0.900	0.918	0.995
JUN	PLCG1	9606.ENSP00000360266	9606.ENSP00000244007	0	0	0	0	0.051	0	0	0.642	0.646
JUN	KLF2	9606.ENSP00000360266	9606.ENSP00000248071	0	0	0	0	0.108	0.095	0	0.388	0.463
JUN	TLR2	9606.ENSP00000360266	9606.ENSP00000260010	0	0	0	0	0	0	0	0.626	0.626
JUN	KNG1	9606.ENSP00000360266	9606.ENSP00000265023	0	0	0	0	0	0	0	0.574	0.574
JUN	TP53	9606.ENSP00000360266	9606.ENSP00000269305	0	0	0	0	0	0.127	0.900	0.912	0.991
JUN	SOD1	9606.ENSP00000360266	9606.ENSP00000270142	0	0	0	0	0	0	0	0.461	0.461
JUN	TLR3	9606.ENSP00000360266	9606.ENSP00000296795	0	0	0	0	0	0	0	0.570	0.570
JUN	NOS2	9606.ENSP00000360266	9606.ENSP00000327251	0	0	0	0	0	0	0.900	0.584	0.956
JUN	PTPN11	9606.ENSP00000360266	9606.ENSP00000340944	0	0	0	0	0	0	0	0.417	0.416
JUN	PTK2	9606.ENSP00000360266	9606.ENSP00000341189	0	0	0	0	0	0	0	0.502	0.502
JUN	PTGS2	9606.ENSP00000360266	9606.ENSP00000356438	0	0	0	0	0.066	0	0	0.704	0.711
JUN	PRKCD	9606.ENSP00000360266	9606.ENSP00000378217	0	0	0	0	0	0	0	0.445	0.445
JUN	PLAU	9606.ENSP00000360266	9606.ENSP00000361850	0	0	0	0	0	0	0	0.473	0.473
JUN	TLR5	9606.ENSP00000360266	9606.ENSP00000440643	0	0	0	0	0	0	0	0.536	0.536
JUN	SOD2	9606.ENSP00000360266	9606.ENSP00000446252	0	0	0	0	0	0	0	0.714	0.714
JUN	TLR4	9606.ENSP00000360266	9606.ENSP00000363089	0	0	0	0	0	0	0	0.796	0.796
JUN	RHOA	9606.ENSP00000360266	9606.ENSP00000400175	0	0	0	0	0.065	0.093	0	0.796	0.813
JUN	MMP9	9606.ENSP00000360266	9606.ENSP00000361405	0	0	0	0	0	0.313	0	0.850	0.893
JUN	SRC	9606.ENSP00000360266	9606.ENSP00000362680	0	0	0	0	0.065	0.079	0.800	0.850	0.970
JUN	NFE2L2	9606.ENSP00000360266	9606.ENSP00000380252	0	0	0	0	0	0.400	0.900	0.578	0.972
JUN	RELA	9606.ENSP00000360266	9606.ENSP00000384273	0	0	0	0	0.069	0.457	0.900	0.667	0.980
JUN	VEGFA	9606.ENSP00000360266	9606.ENSP00000478570	0	0	0	0	0.066	0.261	0.900	0.794	0.983
JUN	TNF	9606.ENSP00000360266	9606.ENSP00000398698	0	0	0	0	0	0	0.900	0.871	0.986
KLF2	NFKB1	9606.ENSP00000248071	9606.ENSP00000226574	0	0	0	0	0.070	0.123	0.800	0.177	0.848
KLF2	TNF	9606.ENSP00000248071	9606.ENSP00000398698	0	0	0	0	0.063	0.084	0	0.399	0.439
KLF2	VEGFA	9606.ENSP00000248071	9606.ENSP00000478570	0	0	0	0	0.061	0	0	0.428	0.439
KLF2	TP53	9606.ENSP00000248071	9606.ENSP00000269305	0	0	0	0	0	0.056	0	0.731	0.735
KLF2	RELA	9606.ENSP00000248071	9606.ENSP00000384273	0	0	0	0	0.065	0.064	0.800	0.214	0.844
KNG1	TGFB1	9606.ENSP00000265023	9606.ENSP00000221930	0	0	0	0	0	0	0.900	0.243	0.921
KNG1	TTR	9606.ENSP00000265023	9606.ENSP00000237014	0	0	0	0	0.142	0	0	0.412	0.474
KNG1	TLR2	9606.ENSP00000265023	9606.ENSP00000260010	0	0	0	0	0.061	0	0	0.581	0.590
KNG1	MMP9	9606.ENSP00000265023	9606.ENSP00000361405	0	0	0	0	0.061	0	0	0.401	0.413
KNG1	MBL2	9606.ENSP00000265023	9606.ENSP00000363079	0	0	0	0	0.163	0	0	0.348	0.431
KNG1	SRC	9606.ENSP00000265023	9606.ENSP00000362680	0	0	0	0	0	0	0	0.471	0.471
KNG1	TNF	9606.ENSP00000265023	9606.ENSP00000398698	0	0	0	0	0	0	0	0.567	0.567
KNG1	TLR4	9606.ENSP00000265023	9606.ENSP00000363089	0	0	0	0	0.061	0	0	0.643	0.651
KNG1	PTGS2	9606.ENSP00000265023	9606.ENSP00000356438	0	0	0	0	0	0	0	0.731	0.731
KNG1	VEGFA	9606.ENSP00000265023	9606.ENSP00000478570	0	0	0	0	0	0	0.900	0.743	0.973
MAPK14	MMP2	9606.ENSP00000229795	9606.ENSP00000219070	0	0	0	0	0.049	0	0	0.656	0.659
MAPK14	TGFB1	9606.ENSP00000229795	9606.ENSP00000221930	0	0	0	0	0	0.078	0	0.442	0.464
MAPK14	NFKB1	9606.ENSP00000229795	9606.ENSP00000226574	0	0	0	0	0.065	0.185	0.900	0.409	0.948
MAPK14	PIK3CG	9606.ENSP00000229795	9606.ENSP00000352121	0	0	0	0	0.062	0.157	0	0.318	0.414
MAPK14	TLR5	9606.ENSP00000229795	9606.ENSP00000440643	0	0	0	0	0	0.050	0	0.473	0.477
MAPK14	TLR3	9606.ENSP00000229795	9606.ENSP00000296795	0	0	0	0	0	0.050	0	0.480	0.484
MAPK14	SOD1	9606.ENSP00000229795	9606.ENSP00000270142	0	0	0	0	0	0.177	0	0.413	0.496
MAPK14	NOS2	9606.ENSP00000229795	9606.ENSP00000327251	0	0	0	0	0.050	0	0	0.500	0.505
MAPK14	SOD2	9606.ENSP00000229795	9606.ENSP00000446252	0	0	0	0	0.059	0.185	0	0.530	0.608
MAPK14	VEGFA	9606.ENSP00000229795	9606.ENSP00000478570	0	0	0	0	0	0	0	0.661	0.661
MAPK14	RHOA	9606.ENSP00000229795	9606.ENSP00000400175	0	0	0	0	0.062	0.272	0	0.548	0.664
MAPK14	TLR4	9606.ENSP00000229795	9606.ENSP00000363089	0	0	0	0	0	0.050	0	0.662	0.665
MAPK14	MMP9	9606.ENSP00000229795	9606.ENSP00000361405	0	0	0	0	0.049	0	0	0.695	0.698
MAPK14	PTPN11	9606.ENSP00000229795	9606.ENSP00000340944	0	0	0	0	0.057	0.400	0	0.511	0.699
MAPK14	TLR2	9606.ENSP00000229795	9606.ENSP00000260010	0	0	0	0	0	0.050	0	0.724	0.727
MAPK14	PTGS2	9606.ENSP00000229795	9606.ENSP00000356438	0	0	0	0	0	0.086	0	0.774	0.785
MAPK14	PTK2	9606.ENSP00000229795	9606.ENSP00000341189	0	0	0	0.589	0.064	0.157	0.800	0.442	0.857
MAPK14	SRC	9606.ENSP00000229795	9606.ENSP00000362680	0	0	0.254	0.627	0	0.146	0.900	0.765	0.941
MAPK14	RELA	9606.ENSP00000229795	9606.ENSP00000384273	0	0	0	0	0	0.106	0.900	0.465	0.948
MAPK14	TNF	9606.ENSP00000229795	9606.ENSP00000398698	0	0	0	0	0	0	0.900	0.850	0.984
MAPK14	TP53	9606.ENSP00000229795	9606.ENSP00000269305	0	0	0	0	0	0.472	0.900	0.837	0.990
MBL2	TTR	9606.ENSP00000363079	9606.ENSP00000237014	0	0	0	0	0.492	0	0	0.221	0.587
MBL2	TLR2	9606.ENSP00000363079	9606.ENSP00000260010	0	0	0	0	0.063	0.060	0	0.580	0.597
MBL2	TLR3	9606.ENSP00000363079	9606.ENSP00000296795	0	0	0	0	0	0.391	0	0.511	0.689
MBL2	TLR5	9606.ENSP00000363079	9606.ENSP00000440643	0	0	0	0	0	0.060	0	0.517	0.526
MBL2	TNF	9606.ENSP00000363079	9606.ENSP00000398698	0	0	0	0	0	0.185	0	0.510	0.583
MBL2	SFTPB	9606.ENSP00000363079	9606.ENSP00000386346	0	0	0	0	0.061	0	0	0.638	0.646
MBL2	TLR4	9606.ENSP00000363079	9606.ENSP00000363089	0	0	0	0	0	0.060	0	0.725	0.731
MIF	TLR2	9606.ENSP00000215754	9606.ENSP00000260010	0	0	0	0	0	0	0	0.425	0.424
MIF	PTGS2	9606.ENSP00000215754	9606.ENSP00000356438	0	0	0	0	0	0	0	0.443	0.443
MIF	SOD1	9606.ENSP00000215754	9606.ENSP00000270142	0	0	0	0	0.351	0.042	0	0.271	0.507
MIF	TLR4	9606.ENSP00000215754	9606.ENSP00000363089	0	0	0	0	0	0	0	0.542	0.542
MIF	VEGFA	9606.ENSP00000215754	9606.ENSP00000478570	0	0	0	0	0	0	0	0.569	0.569
MIF	TNF	9606.ENSP00000215754	9606.ENSP00000398698	0	0	0	0	0	0	0	0.649	0.649
MIF	MMP9	9606.ENSP00000215754	9606.ENSP00000361405	0	0	0	0	0	0	0	0.685	0.685
MIF	TP53	9606.ENSP00000215754	9606.ENSP00000269305	0	0	0	0	0.061	0.400	0	0.670	0.797
MMP2	TLR2	9606.ENSP00000219070	9606.ENSP00000260010	0	0	0	0	0	0	0	0.444	0.444
MMP2	TLR4	9606.ENSP00000219070	9606.ENSP00000363089	0	0	0	0	0.062	0	0	0.492	0.503
MMP2	RHOA	9606.ENSP00000219070	9606.ENSP00000400175	0	0	0	0	0.049	0	0	0.556	0.559
MMP2	RELA	9606.ENSP00000219070	9606.ENSP00000384273	0	0	0	0	0	0.085	0	0.570	0.590
MMP2	PTK2	9606.ENSP00000219070	9606.ENSP00000341189	0	0	0	0	0.051	0	0	0.638	0.642
MMP2	PTGS2	9606.ENSP00000219070	9606.ENSP00000356438	0	0	0	0	0.066	0	0	0.696	0.704
MMP2	PLAU	9606.ENSP00000219070	9606.ENSP00000361850	0	0	0	0	0.152	0	0	0.700	0.734
MMP2	TNF	9606.ENSP00000219070	9606.ENSP00000398698	0	0	0	0	0	0	0	0.798	0.798
MMP2	TP53	9606.ENSP00000219070	9606.ENSP00000269305	0	0	0	0	0.062	0	0	0.797	0.802
MMP2	TGFB1	9606.ENSP00000219070	9606.ENSP00000221930	0	0	0	0	0.061	0.522	0	0.676	0.842
MMP2	MMP9	9606.ENSP00000219070	9606.ENSP00000361405	0	0	0	0.929	0.061	0	0.900	0.958	0.908
MMP2	SRC	9606.ENSP00000219070	9606.ENSP00000362680	0	0	0	0	0.055	0	0.900	0.748	0.974
MMP2	VEGFA	9606.ENSP00000219070	9606.ENSP00000478570	0	0	0	0	0.065	0	0.800	0.899	0.979
MMP9	XBP1	9606.ENSP00000361405	9606.ENSP00000216037	0	0	0	0	0	0	0	0.480	0.480
MMP9	RIPK3	9606.ENSP00000361405	9606.ENSP00000216274	0	0	0	0	0.112	0	0	0.443	0.484
MMP9	TGFB1	9606.ENSP00000361405	9606.ENSP00000221930	0	0	0	0	0.085	0.518	0	0.798	0.903
MMP9	NFKB1	9606.ENSP00000361405	9606.ENSP00000226574	0	0	0	0	0.084	0	0	0.420	0.446
MMP9	TLR2	9606.ENSP00000361405	9606.ENSP00000260010	0	0	0	0	0.165	0	0	0.769	0.799
MMP9	TP53	9606.ENSP00000361405	9606.ENSP00000269305	0	0	0	0	0	0	0	0.800	0.800
MMP9	SOD1	9606.ENSP00000361405	9606.ENSP00000270142	0	0	0	0	0	0	0	0.420	0.420
MMP9	TLR3	9606.ENSP00000361405	9606.ENSP00000296795	0	0	0	0	0	0	0	0.685	0.685
MMP9	NOS2	9606.ENSP00000361405	9606.ENSP00000327251	0	0	0	0	0.064	0	0	0.519	0.530
MMP9	PTK2	9606.ENSP00000361405	9606.ENSP00000341189	0	0	0	0	0.061	0	0	0.625	0.633
MMP9	PTGS2	9606.ENSP00000361405	9606.ENSP00000356438	0	0	0	0	0.097	0	0	0.725	0.741
MMP9	SOD2	9606.ENSP00000361405	9606.ENSP00000446252	0	0	0	0	0.069	0	0	0.414	0.431
MMP9	TLR5	9606.ENSP00000361405	9606.ENSP00000440643	0	0	0	0	0.077	0	0	0.444	0.464
MMP9	PLAU	9606.ENSP00000361405	9606.ENSP00000361850	0	0	0	0	0.076	0	0	0.713	0.724
MMP9	RHOA	9606.ENSP00000361405	9606.ENSP00000400175	0	0	0	0	0.055	0	0	0.726	0.730
MMP9	RELA	9606.ENSP00000361405	9606.ENSP00000384273	0	0	0	0	0	0.344	0	0.683	0.783
MMP9	TLR4	9606.ENSP00000361405	9606.ENSP00000363089	0	0	0	0	0.115	0	0	0.820	0.834
MMP9	TNF	9606.ENSP00000361405	9606.ENSP00000398698	0	0	0	0	0.176	0	0	0.935	0.944
MMP9	SRC	9606.ENSP00000361405	9606.ENSP00000362680	0	0	0	0	0.088	0	0.900	0.796	0.979
MMP9	VEGFA	9606.ENSP00000361405	9606.ENSP00000478570	0	0	0	0	0	0	0.800	0.946	0.989
MRC1	TLR2	9606.ENSP00000455897	9606.ENSP00000260010	0	0	0	0	0.141	0.060	0	0.628	0.673
MRC1	TLR3	9606.ENSP00000455897	9606.ENSP00000296795	0	0	0	0	0.062	0.060	0	0.511	0.531
MRC1	NOS2	9606.ENSP00000455897	9606.ENSP00000327251	0	0	0	0	0.055	0	0	0.610	0.616
MRC1	PTGS2	9606.ENSP00000455897	9606.ENSP00000356438	0	0	0	0	0.075	0.051	0	0.427	0.453
MRC1	TLR4	9606.ENSP00000455897	9606.ENSP00000363089	0	0	0	0	0.223	0.060	0	0.652	0.724
MRC1	TNF	9606.ENSP00000455897	9606.ENSP00000398698	0	0	0	0	0.089	0.185	0	0.687	0.747
MRC1	TLR5	9606.ENSP00000455897	9606.ENSP00000440643	0	0	0	0	0.085	0.060	0	0.470	0.504
MRC1	VEGFA	9606.ENSP00000455897	9606.ENSP00000478570	0	0	0	0	0	0	0	0.530	0.530
NEU1	NFKB1	9606.ENSP00000364782	9606.ENSP00000226574	0	0	0	0	0	0	0.900	0.068	0.902
NFE2L2	XBP1	9606.ENSP00000380252	9606.ENSP00000216037	0	0	0	0	0	0	0	0.446	0.446
NFE2L2	TP53	9606.ENSP00000380252	9606.ENSP00000269305	0	0	0	0	0	0.099	0	0.790	0.803
NFE2L2	SOD1	9606.ENSP00000380252	9606.ENSP00000270142	0	0	0	0	0	0	0	0.683	0.683
NFE2L2	PTGS2	9606.ENSP00000380252	9606.ENSP00000356438	0	0	0	0	0	0	0	0.570	0.570
NFE2L2	TLR4	9606.ENSP00000380252	9606.ENSP00000363089	0	0	0	0	0.061	0	0	0.399	0.411
NFE2L2	PRKCD	9606.ENSP00000380252	9606.ENSP00000378217	0	0	0	0	0	0.379	0	0.210	0.488
NFE2L2	VEGFA	9606.ENSP00000380252	9606.ENSP00000478570	0	0	0	0	0	0	0	0.440	0.440
NFE2L2	TNF	9606.ENSP00000380252	9606.ENSP00000398698	0	0	0	0	0	0	0	0.525	0.525
NFE2L2	SOD2	9606.ENSP00000380252	9606.ENSP00000446252	0	0	0	0	0	0	0	0.820	0.821
NFKB1	RIPK3	9606.ENSP00000226574	9606.ENSP00000216274	0	0	0	0	0.076	0.125	0.900	0	0.912
NFKB1	TGFB1	9606.ENSP00000226574	9606.ENSP00000221930	0	0	0	0	0.088	0	0	0.399	0.428
NFKB1	PIK3CG	9606.ENSP00000226574	9606.ENSP00000352121	0	0	0	0	0.076	0.126	0	0.319	0.402
NFKB1	VEGFA	9606.ENSP00000226574	9606.ENSP00000478570	0	0	0	0	0	0	0	0.417	0.416
NFKB1	TLR3	9606.ENSP00000226574	9606.ENSP00000296795	0	0	0	0	0	0.070	0	0.473	0.488
NFKB1	PTGS2	9606.ENSP00000226574	9606.ENSP00000356438	0	0	0	0	0.096	0	0	0.511	0.539
NFKB1	SOD2	9606.ENSP00000226574	9606.ENSP00000446252	0	0	0	0	0	0	0	0.696	0.697
NFKB1	TP53	9606.ENSP00000226574	9606.ENSP00000269305	0	0	0	0	0.051	0.050	0	0.732	0.737
NFKB1	TLR5	9606.ENSP00000226574	9606.ENSP00000440643	0	0	0	0	0.055	0.070	0.800	0.473	0.894
NFKB1	TLR2	9606.ENSP00000226574	9606.ENSP00000260010	0	0	0	0	0.119	0.070	0.800	0.558	0.918
NFKB1	TLR4	9606.ENSP00000226574	9606.ENSP00000363089	0	0	0	0	0.088	0.070	0.800	0.588	0.920
NFKB1	SRC	9606.ENSP00000226574	9606.ENSP00000362680	0	0	0	0	0.063	0.125	0.900	0.296	0.934
NFKB1	PRKCD	9606.ENSP00000226574	9606.ENSP00000378217	0	0	0	0	0.089	0.084	0.900	0.358	0.939
NFKB1	TNF	9606.ENSP00000226574	9606.ENSP00000398698	0	0	0	0	0.108	0	0.900	0.672	0.968
NFKB1	RELA	9606.ENSP00000226574	9606.ENSP00000384273	0	0	0	0.776	0.133	0.900	0.900	0.886	0.992
NOS2	TGFB1	9606.ENSP00000327251	9606.ENSP00000221930	0	0	0	0	0	0	0	0.473	0.473
NOS2	TLR2	9606.ENSP00000327251	9606.ENSP00000260010	0	0	0	0	0.061	0	0	0.576	0.584
NOS2	TP53	9606.ENSP00000327251	9606.ENSP00000269305	0	0	0	0	0	0	0	0.410	0.410
NOS2	SOD1	9606.ENSP00000327251	9606.ENSP00000270142	0	0	0	0	0	0	0	0.425	0.425
NOS2	TLR3	9606.ENSP00000327251	9606.ENSP00000296795	0	0	0	0	0.061	0	0	0.475	0.485
NOS2	SFTPB	9606.ENSP00000327251	9606.ENSP00000386346	0	0	0	0	0	0	0	0.431	0.431
NOS2	TLR5	9606.ENSP00000327251	9606.ENSP00000440643	0	0	0	0	0	0	0	0.450	0.450
NOS2	RHOA	9606.ENSP00000327251	9606.ENSP00000400175	0	0	0	0	0	0	0	0.508	0.508
NOS2	SOD2	9606.ENSP00000327251	9606.ENSP00000446252	0	0	0	0	0.061	0	0	0.505	0.516
NOS2	VEGFA	9606.ENSP00000327251	9606.ENSP00000478570	0	0	0	0	0.064	0	0	0.527	0.538
NOS2	TLR4	9606.ENSP00000327251	9606.ENSP00000363089	0	0	0	0	0.064	0	0	0.791	0.796
NOS2	PTGS2	9606.ENSP00000327251	9606.ENSP00000356438	0	0	0	0	0.063	0.299	0	0.868	0.906
NOS2	RELA	9606.ENSP00000327251	9606.ENSP00000384273	0	0	0	0	0	0.343	0.900	0.327	0.951
NOS2	SRC	9606.ENSP00000327251	9606.ENSP00000362680	0	0	0	0	0.064	0.394	0.900	0.600	0.974
NOS2	TNF	9606.ENSP00000327251	9606.ENSP00000398698	0	0	0	0	0.063	0	0.900	0.844	0.984
PIK3CB	PLCG1	9606.ENSP00000289153	9606.ENSP00000244007	0	0	0	0	0.061	0.185	0.900	0.112	0.923
PIK3CB	PTK2	9606.ENSP00000289153	9606.ENSP00000341189	0	0	0	0	0.077	0.182	0.800	0.123	0.849
PIK3CB	PRKCD	9606.ENSP00000289153	9606.ENSP00000378217	0	0	0	0	0.064	0.459	0.800	0.129	0.900
PIK3CB	PTPN11	9606.ENSP00000289153	9606.ENSP00000340944	0	0	0	0	0.061	0.061	0.900	0.195	0.919
PIK3CB	PIK3CG	9606.ENSP00000289153	9606.ENSP00000352121	0	0	0	0.796	0.061	0.157	0.900	0.807	0.927
PIK3CB	RHOA	9606.ENSP00000289153	9606.ENSP00000400175	0	0	0	0	0	0.185	0.900	0.254	0.933
PIK3CB	SRC	9606.ENSP00000289153	9606.ENSP00000362680	0	0	0	0	0.058	0.124	0.900	0.385	0.942
PIK3CG	PLCG1	9606.ENSP00000352121	9606.ENSP00000244007	0	0	0	0	0.062	0.185	0.650	0.323	0.794
PIK3CG	TP53	9606.ENSP00000352121	9606.ENSP00000269305	0	0	0	0	0	0.060	0	0.430	0.441
PIK3CG	PTPN11	9606.ENSP00000352121	9606.ENSP00000340944	0	0	0	0	0.054	0.391	0	0.353	0.595
PIK3CG	TLR4	9606.ENSP00000352121	9606.ENSP00000363089	0	0	0	0	0.107	0.182	0	0.251	0.405
PIK3CG	SRC	9606.ENSP00000352121	9606.ENSP00000362680	0	0	0	0	0.058	0.124	0	0.419	0.479
PIK3CG	RHOA	9606.ENSP00000352121	9606.ENSP00000400175	0	0	0	0	0	0.185	0.900	0.277	0.935
PLAU	TGFB1	9606.ENSP00000361850	9606.ENSP00000221930	0	0	0	0	0.077	0	0	0.483	0.503
PLAU	TP53	9606.ENSP00000361850	9606.ENSP00000269305	0	0	0	0	0	0	0	0.671	0.671
PLAU	PTPRB	9606.ENSP00000361850	9606.ENSP00000334928	0	0	0	0	0	0	0.900	0	0.900
PLAU	PTGS2	9606.ENSP00000361850	9606.ENSP00000356438	0	0	0	0	0.102	0.057	0	0.481	0.522
PLAU	RHOA	9606.ENSP00000361850	9606.ENSP00000400175	0	0	0	0	0	0.050	0	0.400	0.405
PLAU	VEGFA	9606.ENSP00000361850	9606.ENSP00000478570	0	0	0	0	0.069	0	0	0.666	0.675
PLAU	TNF	9606.ENSP00000361850	9606.ENSP00000398698	0	0	0	0	0.061	0	0	0.678	0.685
PLAU	SRC	9606.ENSP00000361850	9606.ENSP00000362680	0	0	0	0	0.069	0.050	0.900	0.443	0.944
PLCG1	PTPRB	9606.ENSP00000244007	9606.ENSP00000334928	0	0	0	0	0	0.055	0	0.439	0.447
PLCG1	PTPN11	9606.ENSP00000244007	9606.ENSP00000340944	0	0	0	0.569	0.064	0.388	0	0.522	0.532
PLCG1	RHOA	9606.ENSP00000244007	9606.ENSP00000400175	0	0	0	0	0	0.391	0	0.327	0.573
PLCG1	PRKCD	9606.ENSP00000244007	9606.ENSP00000378217	0	0	0	0	0	0.129	0.900	0.299	0.933
PLCG1	VEGFA	9606.ENSP00000244007	9606.ENSP00000478570	0	0	0	0	0	0	0.900	0.384	0.935
PLCG1	SRC	9606.ENSP00000244007	9606.ENSP00000362680	0	0	0	0.550	0.061	0.472	0.900	0.798	0.965
PLCG1	PTK2	9606.ENSP00000244007	9606.ENSP00000341189	0	0	0	0	0.062	0.681	0.900	0.322	0.976
PRKCD	TTR	9606.ENSP00000378217	9606.ENSP00000237014	0	0	0	0	0	0	0.900	0.106	0.906
PRKCD	TP53	9606.ENSP00000378217	9606.ENSP00000269305	0	0	0	0	0	0.379	0.900	0.608	0.973
PRKCD	SRC	9606.ENSP00000378217	9606.ENSP00000362680	0	0	0	0.566	0.090	0.406	0.900	0.699	0.958
PRKCD	PTPRA	9606.ENSP00000378217	9606.ENSP00000369756	0	0	0	0	0.061	0.393	0	0.050	0.412
PRKCD	RHOA	9606.ENSP00000378217	9606.ENSP00000400175	0	0	0	0	0.061	0.391	0	0.360	0.602
PRKCD	RELA	9606.ENSP00000378217	9606.ENSP00000384273	0	0	0	0	0.061	0	0.900	0.220	0.920
PTGS2	TGFB1	9606.ENSP00000356438	9606.ENSP00000221930	0	0	0	0	0.088	0	0	0.592	0.612
PTGS2	TLR2	9606.ENSP00000356438	9606.ENSP00000260010	0	0	0	0	0.103	0	0	0.630	0.653
PTGS2	TP53	9606.ENSP00000356438	9606.ENSP00000269305	0	0	0	0	0	0.379	0	0.869	0.915
PTGS2	SOD1	9606.ENSP00000356438	9606.ENSP00000270142	0	0	0	0	0.061	0	0	0.467	0.478
PTGS2	TLR3	9606.ENSP00000356438	9606.ENSP00000296795	0	0	0	0	0.059	0	0	0.530	0.538
PTGS2	RHOA	9606.ENSP00000356438	9606.ENSP00000400175	0	0	0	0	0	0.083	0	0.420	0.445
PTGS2	TLR5	9606.ENSP00000356438	9606.ENSP00000440643	0	0	0	0	0	0	0	0.474	0.474
PTGS2	RELA	9606.ENSP00000356438	9606.ENSP00000384273	0	0	0	0	0	0	0	0.558	0.558
PTGS2	SOD2	9606.ENSP00000356438	9606.ENSP00000446252	0	0	0	0	0.100	0	0	0.540	0.568
PTGS2	SRC	9606.ENSP00000356438	9606.ENSP00000362680	0	0	0	0	0.061	0.058	0	0.565	0.581
PTGS2	TLR4	9606.ENSP00000356438	9606.ENSP00000363089	0	0	0	0	0.140	0	0	0.816	0.835
PTGS2	VEGFA	9606.ENSP00000356438	9606.ENSP00000478570	0	0	0	0	0.082	0	0	0.914	0.918
PTGS2	TNF	9606.ENSP00000356438	9606.ENSP00000398698	0	0	0	0	0.096	0	0	0.921	0.926
PTK2	TP53	9606.ENSP00000341189	9606.ENSP00000269305	0	0	0	0	0	0.695	0	0.747	0.920
PTK2	PTPN11	9606.ENSP00000341189	9606.ENSP00000340944	0	0	0	0	0.063	0.472	0.900	0.693	0.982
PTK2	PTPRA	9606.ENSP00000341189	9606.ENSP00000369756	0	0	0	0	0.064	0.064	0.900	0.250	0.925
PTK2	VEGFA	9606.ENSP00000341189	9606.ENSP00000478570	0	0	0	0	0	0	0.900	0.651	0.963
PTK2	SRC	9606.ENSP00000341189	9606.ENSP00000362680	0	0	0	0.735	0.062	0.626	0.900	0.952	0.971
PTK2	RHOA	9606.ENSP00000341189	9606.ENSP00000400175	0	0	0	0	0.061	0	0.900	0.741	0.973
PTPN11	TP53	9606.ENSP00000340944	9606.ENSP00000269305	0	0	0	0	0.055	0	0	0.535	0.541
PTPN11	TNF	9606.ENSP00000340944	9606.ENSP00000398698	0	0	0	0	0	0.077	0	0.665	0.678
PTPN11	TLR4	9606.ENSP00000340944	9606.ENSP00000363089	0	0	0	0	0.050	0.063	0.900	0.359	0.935
PTPN11	VEGFA	9606.ENSP00000340944	9606.ENSP00000478570	0	0	0	0	0	0	0.900	0.472	0.944
PTPN11	SRC	9606.ENSP00000340944	9606.ENSP00000362680	0	0	0	0.550	0.063	0.469	0.900	0.930	0.968
PTPN11	RHOA	9606.ENSP00000340944	9606.ENSP00000400175	0	0	0	0	0.061	0.078	0.900	0.685	0.969
PTPRA	SRC	9606.ENSP00000369756	9606.ENSP00000362680	0	0	0	0	0.062	0.520	0.900	0.687	0.984
PTPRB	VEGFA	9606.ENSP00000334928	9606.ENSP00000478570	0	0	0	0	0.061	0.313	0	0.424	0.595
PTPRB	SRC	9606.ENSP00000334928	9606.ENSP00000362680	0	0	0	0	0.062	0.160	0	0.651	0.701
RELA	RIPK3	9606.ENSP00000384273	9606.ENSP00000216274	0	0	0	0	0.056	0	0.900	0.187	0.916
RELA	TGFB1	9606.ENSP00000384273	9606.ENSP00000221930	0	0	0	0	0.083	0	0.900	0.211	0.921
RELA	TLR2	9606.ENSP00000384273	9606.ENSP00000260010	0	0	0	0	0.062	0.082	0.800	0.570	0.916
RELA	TP53	9606.ENSP00000384273	9606.ENSP00000269305	0	0	0	0	0.061	0.313	0	0.796	0.857
RELA	TLR3	9606.ENSP00000384273	9606.ENSP00000296795	0	0	0	0	0	0.082	0	0.556	0.574
RELA	SRC	9606.ENSP00000384273	9606.ENSP00000362680	0	0	0	0	0.063	0	0.900	0.427	0.941
RELA	TLR4	9606.ENSP00000384273	9606.ENSP00000363089	0	0	0	0	0	0.082	0.800	0.659	0.931
RELA	VEGFA	9606.ENSP00000384273	9606.ENSP00000478570	0	0	0	0	0	0.313	0	0.477	0.625
RELA	TLR5	9606.ENSP00000384273	9606.ENSP00000440643	0	0	0	0	0	0.082	0.800	0.525	0.905
RELA	SOD2	9606.ENSP00000384273	9606.ENSP00000446252	0	0	0	0	0	0	0.900	0.645	0.963
RELA	TNF	9606.ENSP00000384273	9606.ENSP00000398698	0	0	0	0	0	0.428	0.900	0.849	0.990
RHOA	TGFB1	9606.ENSP00000400175	9606.ENSP00000221930	0	0	0	0	0.052	0.058	0.900	0.358	0.935
RHOA	TLR2	9606.ENSP00000400175	9606.ENSP00000260010	0	0	0	0	0	0.126	0	0.354	0.411
RHOA	TP53	9606.ENSP00000400175	9606.ENSP00000269305	0	0	0	0	0	0	0	0.570	0.570
RHOA	SOD1	9606.ENSP00000400175	9606.ENSP00000270142	0	0	0	0	0.089	0.277	0	0.228	0.447
RHOA	SRC	9606.ENSP00000400175	9606.ENSP00000362680	0	0	0	0	0.084	0.160	0.900	0.772	0.980
RHOA	TLR4	9606.ENSP00000400175	9606.ENSP00000363089	0	0	0	0	0	0.126	0.900	0.417	0.944
RHOA	TNF	9606.ENSP00000400175	9606.ENSP00000398698	0	0	0	0	0	0	0	0.529	0.529
RHOA	VEGFA	9606.ENSP00000400175	9606.ENSP00000478570	0	0	0	0	0	0	0.900	0.781	0.977
RIPK3	TLR5	9606.ENSP00000216274	9606.ENSP00000440643	0	0	0	0	0.084	0.123	0	0.355	0.436
RIPK3	TLR2	9606.ENSP00000216274	9606.ENSP00000260010	0	0	0	0	0.156	0.123	0	0.399	0.516
RIPK3	TNF	9606.ENSP00000216274	9606.ENSP00000398698	0	0	0	0	0.152	0.050	0	0.554	0.610
RIPK3	TLR3	9606.ENSP00000216274	9606.ENSP00000296795	0	0	0	0	0	0.123	0.900	0.526	0.954
RIPK3	TLR4	9606.ENSP00000216274	9606.ENSP00000363089	0	0	0	0	0.142	0.123	0.900	0.490	0.956
SIGMAR1	SOD1	9606.ENSP00000277010	9606.ENSP00000270142	0	0	0	0	0.061	0	0	0.473	0.483
SOD1	XBP1	9606.ENSP00000270142	9606.ENSP00000216037	0	0	0	0	0	0	0	0.480	0.480
SOD1	TP53	9606.ENSP00000270142	9606.ENSP00000269305	0	0	0	0	0	0	0	0.533	0.533
SOD1	TLR4	9606.ENSP00000270142	9606.ENSP00000363089	0	0	0	0	0	0	0	0.418	0.418
SOD1	TNF	9606.ENSP00000270142	9606.ENSP00000398698	0	0	0	0	0.050	0	0	0.541	0.545
SOD1	VEGFA	9606.ENSP00000270142	9606.ENSP00000478570	0	0	0	0	0.063	0	0	0.709	0.716
SOD1	SOD2	9606.ENSP00000270142	9606.ENSP00000446252	0	0	0	0	0.176	0.624	0.900	0.959	0.998
SOD2	TP53	9606.ENSP00000446252	9606.ENSP00000269305	0	0	0	0	0	0.263	0	0.834	0.873
SOD2	TLR4	9606.ENSP00000446252	9606.ENSP00000363089	0	0	0	0	0.084	0	0	0.425	0.451
SOD2	TNF	9606.ENSP00000446252	9606.ENSP00000398698	0	0	0	0	0.085	0	0	0.772	0.783
SOD2	VEGFA	9606.ENSP00000446252	9606.ENSP00000478570	0	0	0	0	0	0	0	0.511	0.511
SRC	TGFB1	9606.ENSP00000362680	9606.ENSP00000221930	0	0	0	0	0.076	0.180	0	0.318	0.438
SRC	TLR2	9606.ENSP00000362680	9606.ENSP00000260010	0	0	0	0	0	0.123	0	0.720	0.744
SRC	TP53	9606.ENSP00000362680	9606.ENSP00000269305	0	0	0	0	0	0.384	0	0.708	0.812
SRC	TLR3	9606.ENSP00000362680	9606.ENSP00000296795	0	0	0	0	0	0.432	0	0.671	0.805
SRC	TLR5	9606.ENSP00000362680	9606.ENSP00000440643	0	0	0	0	0	0.123	0	0.421	0.470
SRC	TNF	9606.ENSP00000362680	9606.ENSP00000398698	0	0	0	0	0	0.050	0	0.634	0.637
SRC	TLR4	9606.ENSP00000362680	9606.ENSP00000363089	0	0	0	0	0.062	0.551	0	0.756	0.888
SRC	VEGFA	9606.ENSP00000362680	9606.ENSP00000478570	0	0	0	0	0.065	0	0.900	0.881	0.987
TGFB1	TLR2	9606.ENSP00000221930	9606.ENSP00000260010	0	0	0	0	0.077	0.136	0	0.389	0.471
TGFB1	TLR4	9606.ENSP00000221930	9606.ENSP00000363089	0	0	0	0	0.076	0.072	0	0.549	0.580
TGFB1	TP53	9606.ENSP00000221930	9606.ENSP00000269305	0	0	0	0	0.061	0.255	0	0.597	0.693
TGFB1	TNF	9606.ENSP00000221930	9606.ENSP00000398698	0	0	0	0	0.089	0	0	0.774	0.785
TGFB1	VEGFA	9606.ENSP00000221930	9606.ENSP00000478570	0	0	0	0	0	0	0.900	0.939	0.993
TLR2	XBP1	9606.ENSP00000260010	9606.ENSP00000216037	0	0	0	0	0	0	0	0.426	0.426
TLR2	TLR3	9606.ENSP00000260010	9606.ENSP00000296795	0	0	0	0.576	0.062	0	0	0.933	0.432
TLR2	TP53	9606.ENSP00000260010	9606.ENSP00000269305	0	0	0	0	0	0	0	0.472	0.472
TLR2	VEGFA	9606.ENSP00000260010	9606.ENSP00000478570	0	0	0	0	0	0	0	0.731	0.731
TLR2	TLR5	9606.ENSP00000260010	9606.ENSP00000440643	0	0	0	0.576	0.122	0	0.800	0.897	0.886
TLR2	TLR4	9606.ENSP00000260010	9606.ENSP00000363089	0	0	0	0.624	0.263	0	0.800	0.964	0.902
TLR2	TNF	9606.ENSP00000260010	9606.ENSP00000398698	0	0	0	0	0.172	0	0	0.938	0.946
TLR3	TP53	9606.ENSP00000296795	9606.ENSP00000269305	0	0	0	0	0	0	0	0.709	0.709
TLR3	TLR4	9606.ENSP00000296795	9606.ENSP00000363089	0	0	0	0.592	0.061	0	0	0.912	0.409
TLR3	VEGFA	9606.ENSP00000296795	9606.ENSP00000478570	0	0	0	0	0	0	0	0.555	0.555
TLR3	TNF	9606.ENSP00000296795	9606.ENSP00000398698	0	0	0	0	0	0	0	0.809	0.809
TLR4	XBP1	9606.ENSP00000363089	9606.ENSP00000216037	0	0	0	0	0	0	0	0.492	0.491
TLR4	TP53	9606.ENSP00000363089	9606.ENSP00000269305	0	0	0	0	0.063	0	0	0.536	0.546
TLR4	VEGFA	9606.ENSP00000363089	9606.ENSP00000478570	0	0	0	0	0	0	0	0.819	0.819
TLR4	TLR5	9606.ENSP00000363089	9606.ENSP00000440643	0	0	0	0.594	0.062	0.379	0.800	0.894	0.919
TLR4	TNF	9606.ENSP00000363089	9606.ENSP00000398698	0	0	0	0	0.082	0	0	0.955	0.957
TLR5	TP53	9606.ENSP00000440643	9606.ENSP00000269305	0	0	0	0	0	0	0	0.422	0.422
TLR5	TNF	9606.ENSP00000440643	9606.ENSP00000398698	0	0	0	0	0	0	0	0.788	0.788
TLR5	VEGFA	9606.ENSP00000440643	9606.ENSP00000478570	0	0	0	0	0.061	0	0	0.510	0.520
TNF	XBP1	9606.ENSP00000398698	9606.ENSP00000216037	0	0	0	0	0	0	0	0.455	0.455
TNF	TTR	9606.ENSP00000398698	9606.ENSP00000237014	0	0	0	0	0	0	0	0.450	0.450
TNF	TP53	9606.ENSP00000398698	9606.ENSP00000269305	0	0	0	0	0	0	0	0.824	0.825
TNF	VEGFA	9606.ENSP00000398698	9606.ENSP00000478570	0	0	0	0	0	0	0	0.919	0.919
TP53	XBP1	9606.ENSP00000269305	9606.ENSP00000216037	0	0	0	0	0	0	0	0.491	0.491
TP53	VEGFA	9606.ENSP00000269305	9606.ENSP00000478570	0	0	0	0	0	0	0	0.918	0.918
VEGFA	XBP1	9606.ENSP00000478570	9606.ENSP00000216037	0	0	0	0	0	0	0	0.618	0.618
