# Supplementary material for: Influenza A virus infects pulmonary microvascular endothelial cells leading to microvascular leakage and release of pro-inflammatory cytokines
Source: PeerJ. 2021 Aug 3;9:e11892. doi: 10.7717/peerj.11892 (PMC8344683; doi:10.7717/peerj.11892)
Supplement: Supplemental Information 10 [file peerj-09-11892-s010.csv]

SUID	MCODE_Cluster	MCODE_Node_Status	MCODE_Score	name	selected	shared name
123	Cluster 1	Clustered	27.894736842105264	IFNG	false	IFNG
146	Cluster 1	Clustered	26.943521594684384	CCL2	false	CCL2
122	Cluster 1	Clustered	28.06951871657754	MAPK14	false	MAPK14
145	Cluster 1	Clustered	23.4375	NFKB1	false	NFKB1
99	Cluster 1	Clustered	23.68951612903226	IL3	false	IL3
121	Cluster 1	Clustered	25.60427807486631	IL5	false	IL5
98	Cluster 1	Clustered	27.894736842105264	CCL5	false	CCL5
83	Cluster 1	Clustered	22.77	IRF3	false	IRF3
143	Cluster 1	Clustered	27.045454545454547	CRP	false	CRP
173	Cluster 1	Clustered	27.212543554006967	IL2	false	IL2
142	Cluster 1	Clustered	27.93522267206478	TLR2	false	TLR2
172	Cluster 1	Clustered	25.50802139037433	FGF2	false	FGF2
141	Cluster 1	Clustered	26.943521594684384	IL1B	false	IL1B
119	Cluster 1	Clustered	25.70053475935829	IL1A	false	IL1A
171	Cluster 1	Clustered	27.18492176386913	TP53	false	TP53
95	Cluster 1	Clustered	22.923333333333336	ELANE	false	ELANE
140	Cluster 1	Clustered	27.212543554006967	ICAM1	false	ICAM1
170	Cluster 1	Clustered	24.867424242424242	EGFR	false	EGFR
169	Cluster 1	Clustered	27.439024390243905	ALB	false	ALB
139	Cluster 1	Clustered	26.847503373819162	IL18	false	IL18
168	Cluster 1	Clustered	27.18492176386913	CASP3	false	CASP3
93	Cluster 1	Clustered	27.439024390243905	CSF2	false	CSF2
167	Cluster 1	Clustered	27.212543554006967	PTGS2	false	PTGS2
138	Cluster 1	Clustered	25.769559032716927	TLR3	false	TLR3
166	Cluster 1	Clustered	26.943521594684384	JUN	false	JUN
137	Cluster 1	Clustered	26.943521594684384	CXCL8	false	CXCL8
165	Cluster 1	Clustered	24.424242424242426	SRC	false	SRC
116	Cluster 1	Clustered	24.786324786324787	CCR5	false	CCR5
136	Cluster 1	Clustered	26.401209677419352	HMGB1	false	HMGB1
164	Cluster 1	Clustered	26.943521594684384	TLR4	false	TLR4
135	Cluster 1	Clustered	27.212543554006967	MMP9	false	MMP9
163	Cluster 1	Seed	28.2076813655761	INS	false	INS
162	Cluster 1	Clustered	26.943521594684384	IL6	false	IL6
134	Cluster 1	Clustered	26.943521594684384	IL10	false	IL10
161	Cluster 1	Clustered	26.943521594684384	TNF	false	TNF
160	Cluster 1	Clustered	27.177700348432055	VEGFA	false	VEGFA
111	Cluster 1	Clustered	24.032258064516128	IFNB1	false	IFNB1
158	Cluster 1	Clustered	24.93243243243243	TGFB1	false	TGFB1
132	Cluster 1	Clustered	25.769559032716927	TLR5	false	TLR5
156	Cluster 1	Clustered	24.916666666666668	NOS2	false	NOS2
131	Cluster 1	Clustered	27.619047619047617	RELA	false	RELA
153	Cluster 1	Clustered	23.96551724137931	APP	false	APP
152	Cluster 1	Clustered	27.894736842105264	FN1	false	FN1
125	Cluster 1	Clustered	23.0	MIF	false	MIF
104	Cluster 1	Clustered	26.50897435897436	CXCL10	false	CXCL10
147	Cluster 1	Clustered	26.130681818181817	MMP2	false	MMP2
