# Supplementary material for: Influenza A virus infects pulmonary microvascular endothelial cells leading to microvascular leakage and release of pro-inflammatory cytokines
Source: PeerJ. 2021 Aug 3;9:e11892. doi: 10.7717/peerj.11892 (PMC8344683; doi:10.7717/peerj.11892)
Supplement: Supplemental Information 11 [file peerj-09-11892-s011.tsv]

search_term	match_term	match_type	gene	drug	interaction_types	sources	pmids
IFNG	IFNG	Definite	IFNG	AMIKACIN		NCI	8913387
IFNG	IFNG	Definite	IFNG	MELATONIN		NCI	7722866
IFNG	IFNG	Definite	IFNG	METHYLPREDNISOLONE		NCI	9396353
IFNG	IFNG	Definite	IFNG	AMITRIPTYLINE		NCI	10996474
IFNG	IFNG	Definite	IFNG	CISPLATIN		NCI	8044830
IFNG	IFNG	Definite	IFNG	CYCLOPHOSPHAMIDE		NCI	10823419
IFNG	IFNG	Definite	IFNG	OLSALAZINE		DrugBank	17034586|9797390
IFNG	IFNG	Definite	IFNG	EMAPALUMAB	modulator	DrugBank|TTD	29300693
IFNG	IFNG	Definite	IFNG	PREDNISONE		NCI	10784002
IFNG	IFNG	Definite	IFNG	THROMBIN		NCI	9731747
IFNG	IFNG	Definite	IFNG	PEFLOXACIN		NCI	8673851
IFNG	IFNG	Definite	IFNG	BLEOMYCIN		NCI	8556994
IFNG	IFNG	Definite	IFNG	MELPHALAN		NCI	9864423
IFNG	IFNG	Definite	IFNG	TRASTUZUMAB		NCI	15297404
IFNG	IFNG	Definite	IFNG	IBUPROFEN		NCI	8931897
IFNG	IFNG	Definite	IFNG	GLUCOSAMINE		DrugBank	16155294|16431966|16709188|17238806
IFNG	IFNG	Definite	IFNG	THEOPHYLLINE		NCI	11918854
CCL2	CCL2	Definite	CCL2	DANAZOL	inhibitor	DrugBank	11056242|11216879
CCL2	CCL2	Definite	CCL2	RISPERIDONE		PharmGKB	24495780
MAPK14	MAPK14	Definite	MAPK14	DASATINIB		DTC|DrugBank	18180381
MAPK14	MAPK14	Definite	MAPK14	VANDETANIB		DTC
MAPK14	MAPK14	Definite	MAPK14	METHOXSALEN		NCI	15711930
MAPK14	MAPK14	Definite	MAPK14	GEFITINIB		DTC
MAPK14	MAPK14	Definite	MAPK14	MORPHINE		NCI	11937560
MAPK14	MAPK14	Definite	MAPK14	DOXORUBICIN		NCI	16905201|15557793
MAPK14	MAPK14	Definite	MAPK14	PIRFENIDONE		TdgClinicalTrial
MAPK14	MAPK14	Definite	MAPK14	EPOETIN BETA		NCI	10590051
MAPK14	MAPK14	Definite	MAPK14	DOXYCYCLINE		NCI	16643899
MAPK14	MAPK14	Definite	MAPK14	FOSTAMATINIB	inhibitor	DrugBank	26516587
MAPK14	MAPK14	Definite	MAPK14	HALOPERIDOL		NCI	11080184
MAPK14	MAPK14	Definite	MAPK14	SORAFENIB		DTC|PharmGKB	20124951
MAPK14	MAPK14	Definite	MAPK14	VASOPRESSIN		NCI	10679516|11029753
NFKB1	NFKB1	Definite	NFKB1	BORTEZOMIB		ClearityFoundationClinicalTrial
NFKB1	NFKB1	Definite	NFKB1	BACLOFEN		DTC
NFKB1	NFKB1	Definite	NFKB1	PROTRIPTYLINE		DTC
NFKB1	NFKB1	Definite	NFKB1	HYDROQUINONE		DTC
NFKB1	NFKB1	Definite	NFKB1	CHLORAMBUCIL		DTC
NFKB1	NFKB1	Definite	NFKB1	SULFAPHENAZOLE		DTC
NFKB1	NFKB1	Definite	NFKB1	DISULFIRAM		DTC
NFKB1	NFKB1	Definite	NFKB1	THALIDOMIDE	antagonist	DrugBank|TdgClinicalTrial|TEND	11752352|15723633
NFKB1	NFKB1	Definite	NFKB1	ARTESUNATE		DTC	25074847
NFKB1	NFKB1	Definite	NFKB1	NIFEDIPINE		DTC
NFKB1	NFKB1	Definite	NFKB1	TRIAMCINOLONE		DTC
NFKB1	NFKB1	Definite	NFKB1	PSEUDOEPHEDRINE	inhibitor	DrugBank	21631396
NFKB1	NFKB1	Definite	NFKB1	MITOXANTRONE		DTC
NFKB1	NFKB1	Definite	NFKB1	HYDROCORTISONE		DTC
NFKB1	NFKB1	Definite	NFKB1	CHLORPROPAMIDE		DTC
NFKB1	NFKB1	Definite	NFKB1	PROMETHAZINE HYDROCHLORIDE		DTC
IL3	IL3	Definite	IL3	AMLEXANOX	antagonist	DrugBank	1378042|1701989
IL3	IL3	Definite	IL3	TACROLIMUS		PharmGKB
IL3	IL3	Definite	IL3	ZINC CHLORIDE	binder	DrugBank	1530641
IL3	IL3	Definite	IL3	METHYLDOPA		DrugBank	1530641
IL5	IL5	Definite	IL5	BENRALIZUMAB		TTD	22136436
IL5	IL5	Definite	IL5	RESLIZUMAB	antagonist|inhibitor	DrugBank|TdgClinicalTrial|ChemblInteractions|TTD
IL5	IL5	Definite	IL5	MEPOLIZUMAB	antagonist|inhibitor	DrugBank|TdgClinicalTrial|ChemblInteractions|TTD	18564273|14699394
IL5	IL5	Definite	IL5	CYCLOPHOSPHAMIDE		NCI	11006010
IL5	IL5	Definite	IL5	METHYLPREDNISOLONE		NCI	1551701|10836352
IL5	IL5	Definite	IL5	CYCLOSPORINE		NCI	9237106
CRP	CRP	Definite	CRP	ADALIMUMAB		PharmGKB	27096233
CRP	CRP	Definite	CRP	ROSUVASTATIN		PharmGKB	21094359
CRP	CRP	Definite	CRP	FENOFIBRATE		PharmGKB
IL2	IL2	Definite	IL2	METOCLOPRAMIDE		NCI	8191163
IL2	IL2	Definite	IL2	PSEUDOEPHEDRINE	inhibitor	DrugBank	21631396
IL2	IL2	Definite	IL2	OFLOXACIN		NCI	2115511
IL2	IL2	Definite	IL2	QUININE		NCI	3497888|2846451
IL2	IL2	Definite	IL2	CEFAZOLIN	inhibitor	DrugBank	28535470
IL2	IL2	Definite	IL2	PRAVASTATIN		NCI	16051523
IL2	IL2	Definite	IL2	GENTAMICIN		NCI	1598936
IL2	IL2	Definite	IL2	IMIPENEM		NCI	7796708
IL2	IL2	Definite	IL2	PYRIMETHAMINE		NCI	3497888
IL2	IL2	Definite	IL2	CYCLOSPORINE		NCI	12135706|7529939
IL2	IL2	Definite	IL2	CALCITRIOL		NCI	3492067
IL2	IL2	Definite	IL2	BROMOCRIPTINE		NCI	8191163
IL2	IL2	Definite	IL2	DACLIZUMAB		TTD
IL2	IL2	Definite	IL2	PRASTERONE		NCI	16091484
IL2	IL2	Definite	IL2	PROCHLORPERAZINE		NCI	8564607
IL2	IL2	Definite	IL2	ALDESLEUKIN		TTD
IL2	IL2	Definite	IL2	TICARCILLIN		NCI	1598936
IL2	IL2	Definite	IL2	ROXITHROMYCIN		NCI	1513198
IL2	IL2	Definite	IL2	PEFLOXACIN		NCI	9869897
IL2	IL2	Definite	IL2	METHOTREXATE		NCI	9669212
IL2	IL2	Definite	IL2	GLYBURIDE		NCI	10466081
IL2	IL2	Definite	IL2	CEFEPIME		NCI	8106902
IL2	IL2	Definite	IL2	CLOZAPINE		NCI	15053234
IL2	IL2	Definite	IL2	ITRACONAZOLE		NCI	1330944
IL2	IL2	Definite	IL2	RITUXIMAB		PharmGKB	23645042
IL2	IL2	Definite	IL2	METYROSINE		NCI	15456539
IL2	IL2	Definite	IL2	ACETAMINOPHEN		NCI	11053919
IL2	IL2	Definite	IL2	TROPISETRON		NCI	11053919
TLR2	TLR2	Definite	TLR2	ADAPALENE	antagonist	DrugBank	26947815|17518990
FGF2	FGF2	Definite	FGF2	CAFFEINE		NCI	15738284
FGF2	FGF2	Definite	FGF2	INDOMETHACIN		NCI	9071932
FGF2	FGF2	Definite	FGF2	SIROLIMUS	other/unknown	DrugBank|TdgClinicalTrial	12742462
FGF2	FGF2	Definite	FGF2	ASPIRIN		NCI	9071932
FGF2	FGF2	Definite	FGF2	SUCRALFATE	inducer|agonist	DrugBank|TTD	7948825|8578218|1957124|1970337|8578198
FGF2	FGF2	Definite	FGF2	FAMOTIDINE		NCI	11943947
FGF2	FGF2	Definite	FGF2	VINCRISTINE		NCI	8988045
FGF2	FGF2	Definite	FGF2	FLUVOXAMINE		PharmGKB
FGF2	FGF2	Definite	FGF2	THALIDOMIDE		PharmGKB	28373444
FGF2	FGF2	Definite	FGF2	THYROTROPIN		NCI	7519916
FGF2	FGF2	Definite	FGF2	LENALIDOMIDE		PharmGKB	28373444
FGF2	FGF2	Definite	FGF2	TRIAMCINOLONE		NCI	15923512
FGF2	FGF2	Definite	FGF2	PHENYLEPHRINE		NCI	15875663
FGF2	FGF2	Definite	FGF2	ATORVASTATIN		NCI	12147302
IL1B	IL1B	Definite	IL1B	ASPIRIN		PharmGKB	19448967
IL1B	IL1B	Definite	IL1B	MINOCYCLINE	modulator	DrugBank	8943052|11246672|12211491|9413935
IL1B	IL1B	Definite	IL1B	INFLIXIMAB		PharmGKB	22960943
IL1B	IL1B	Definite	IL1B	MORPHINE		PharmGKB	27649267
IL1B	IL1B	Definite	IL1B	ALTEPLASE		NCI	8615653
IL1B	IL1B	Definite	IL1B	LANSOPRAZOLE		NCI|PharmGKB	16815316|21054464|14638340
IL1B	IL1B	Definite	IL1B	OMEPRAZOLE		PharmGKB	16815316|21054464|14638340
IL1B	IL1B	Definite	IL1B	HYDROQUINONE		NCI	7589278
IL1B	IL1B	Definite	IL1B	NICARDIPINE		NCI	1888883
IL1B	IL1B	Definite	IL1B	OFLOXACIN		NCI	3260587
IL1B	IL1B	Definite	IL1B	MELATONIN		NCI	8077674
IL1B	IL1B	Definite	IL1B	PENTAMIDINE		NCI	8370344
IL1B	IL1B	Definite	IL1B	DIACEREIN		TdgClinicalTrial|TTD
IL1B	IL1B	Definite	IL1B	RALOXIFENE		NCI	12773123
IL1B	IL1B	Definite	IL1B	DONEPEZIL	inducer|inhibitor	DrugBank	20153342|15763393|26194321
IL1B	IL1B	Definite	IL1B	TILUDRONIC ACID		PharmGKB	16257277
IL1B	IL1B	Definite	IL1B	GALLIUM NITRATE	antagonist	DrugBank	16122880
IL1B	IL1B	Definite	IL1B	PENTOXIFYLLINE		NCI	8048000
IL1B	IL1B	Definite	IL1B	RABEPRAZOLE		PharmGKB	16815316|21054464|14638340
IL1B	IL1B	Definite	IL1B	VERAPAMIL		NCI	2686646
IL1B	IL1B	Definite	IL1B	RILONACEPT	binder|inhibitor	DrugBank|ChemblInteractions|TTD	23319019|23553601
IL1B	IL1B	Definite	IL1B	ERYTHROMYCIN		NCI	2534682
IL1B	IL1B	Definite	IL1B	RISEDRONIC ACID		PharmGKB	16257277
IL1B	IL1B	Definite	IL1B	THYROGLOBULIN		NCI	2788696
IL1B	IL1B	Definite	IL1B	GLUCOSAMINE		TTD
IL1B	IL1B	Definite	IL1B	CANAKINUMAB	inhibitor|binder|antibody	DrugBank|MyCancerGenome|TdgClinicalTrial|ChemblInteractions|TEND|TTD	19169963
IL1B	IL1B	Definite	IL1B	PRAVASTATIN		PharmGKB	14515062
IL1B	IL1B	Definite	IL1B	BINIMETINIB		DrugBank
IL1B	IL1B	Definite	IL1B	ACITRETIN		NCI	2954576|1431212
IL1B	IL1B	Definite	IL1B	USTEKINUMAB		PharmGKB	28696418
IL1B	IL1B	Definite	IL1B	HYDROCORTISONE		NCI	2162889
IL1B	IL1B	Definite	IL1B	CEFACLOR		NCI	3260587
IL1A	IL1A	Definite	IL1A	OLANZAPINE		PharmGKB	21107309
IL1A	IL1A	Definite	IL1A	RILONACEPT	binder	DrugBank|TdgClinicalTrial|TEND	23319019|23553601
IL1A	IL1A	Definite	IL1A	HYDROXYCHLOROQUINE		NCI	8336306
TP53	TP53	Definite	TP53	PAZOPANIB		JAX-CKB|CIViC	26646755|25669829
TP53	TP53	Definite	TP53	PIMOZIDE		DTC
TP53	TP53	Definite	TP53	PEMBROLIZUMAB		JAX-CKB	28039262
TP53	TP53	Definite	TP53	OXALIPLATIN		JAX-CKB|CIViC	24957073|21468686
TP53	TP53	Definite	TP53	MITOMYCIN		CIViC	14514923
TP53	TP53	Definite	TP53	DECITABINE		CGI
TP53	TP53	Definite	TP53	ETOPOSIDE		JAX-CKB|CIViC	25964101|14514923|24065105
TP53	TP53	Definite	TP53	CRIZOTINIB		JAX-CKB	25971938|27149990|26438783
TP53	TP53	Definite	TP53	CHLORPROMAZINE		DTC
TP53	TP53	Definite	TP53	MAPROTILINE		DTC
TP53	TP53	Definite	TP53	RIBAVIRIN		DTC
TP53	TP53	Definite	TP53	METHYLDOPA		DrugBank	17327663
TP53	TP53	Definite	TP53	PROGESTERONE		NCI	16684279
TP53	TP53	Definite	TP53	DOPAMINE		DTC
TP53	TP53	Definite	TP53	NORTRIPTYLINE		DTC
TP53	TP53	Definite	TP53	TOPOTECAN		JAX-CKB	26438783
TP53	TP53	Definite	TP53	TRIFLUPROMAZINE		DTC
TP53	TP53	Definite	TP53	TRICLOCARBAN		DTC
TP53	TP53	Definite	TP53	FLUOROURACIL		DTC|PharmGKB
TP53	TP53	Definite	TP53	PROCHLORPERAZINE		DTC
TP53	TP53	Definite	TP53	DAUNORUBICIN HYDROCHLORIDE		DTC
TP53	TP53	Definite	TP53	ETHOPROPAZINE HYDROCHLORIDE		DTC
TP53	TP53	Definite	TP53	PERPHENAZINE		DTC
TP53	TP53	Definite	TP53	DOXORUBICIN		DTC|JAX-CKB|CGI|CIViC	25658463|21399868|16243804|23165797|26826118|26288684|22698404|17363498|9569050|24065105
TP53	TP53	Definite	TP53	VEMURAFENIB		JAX-CKB	26343583|28514312
TP53	TP53	Definite	TP53	DUVELISIB		JAX-CKB
TP53	TP53	Definite	TP53	VENETOCLAX		PharmGKB|FDA
TP53	TP53	Definite	TP53	HEXACHLOROPHENE		DTC
TP53	TP53	Definite	TP53	GEMCITABINE		JAX-CKB|CGI	27167172|23520471|21389100|27815358|26228206
TP53	TP53	Definite	TP53	OLAPARIB		JAX-CKB	22172724
TP53	TP53	Definite	TP53	TAMOXIFEN		DTC|CIViC	10786679
TP53	TP53	Definite	TP53	TAMOXIFEN CITRATE		DTC
TP53	TP53	Definite	TP53	METHOTREXATE		DTC|CIViC	17363498
TP53	TP53	Definite	TP53	ZINC CHLORIDE	chaperone	DrugBank	17327663|29843463
TP53	TP53	Definite	TP53	CYCLOPHOSPHAMIDE		JAX-CKB|PharmGKB	17388661|16243804|26438783
TP53	TP53	Definite	TP53	ALPELISIB		JAX-CKB	27659046
TP53	TP53	Definite	TP53	CLEMASTINE		DTC
TP53	TP53	Definite	TP53	CLOMIPRAMINE		DTC
TP53	TP53	Definite	TP53	ERLOTINIB		JAX-CKB	27659046
TP53	TP53	Definite	TP53	HYDRALAZINE HYDROCHLORIDE		DTC
TP53	TP53	Definite	TP53	CHLOROXINE		DTC
TP53	TP53	Definite	TP53	PACLITAXEL		JAX-CKB|NCI|CIViC	16459017|24065105
TP53	TP53	Definite	TP53	CLOFIBRATE		DTC	16680159
TP53	TP53	Definite	TP53	GRANISETRON		ClearityFoundationClinicalTrial
TP53	TP53	Definite	TP53	IFOSFAMIDE		JAX-CKB	23165797
TP53	TP53	Definite	TP53	MELPHALAN		DTC
TP53	TP53	Definite	TP53	WARFARIN		DTC
TP53	TP53	Definite	TP53	TRIFLUOPERAZINE		DTC|NCI	12415616
TP53	TP53	Definite	TP53	PROPYLTHIOURACIL		NCI	7790147
TP53	TP53	Definite	TP53	SERTRALINE HYDROCHLORIDE		DTC
TP53	TP53	Definite	TP53	ABEMACICLIB		JAX-CKB|CGI	27217383
TP53	TP53	Definite	TP53	ANISINDIONE		DTC
TP53	TP53	Definite	TP53	METHIMAZOLE		NCI	7790147
TP53	TP53	Definite	TP53	CISPLATIN		JAX-CKB|NCI|CGI|CIViC	25376608|25567130|9600935|11595686|25964101|23428903|26086967|11812076|27179933|8678559|14514923|23839309|28652249|18618574|26294215
TP53	TP53	Definite	TP53	METHYLENE BLUE		DTC
TP53	TP53	Definite	TP53	BEVACIZUMAB		JAX-CKB	27466356|23670029|17145525
TP53	TP53	Definite	TP53	EPIRUBICIN		JAX-CKB|PharmGKB	17388661|22903472
TP53	TP53	Definite	TP53	SALMETEROL XINAFOATE		DTC
TP53	TP53	Definite	TP53	MECHLORETHAMINE HYDROCHLORIDE		DTC
TP53	TP53	Definite	TP53	CLOTRIMAZOLE		DTC	16680159
TP53	TP53	Definite	TP53	LORLATINIB		JAX-CKB	28285684
TP53	TP53	Definite	TP53	MITOXANTRONE HYDROCHLORIDE		DTC
TP53	TP53	Definite	TP53	MENADIONE		DTC
TP53	TP53	Definite	TP53	CLADRIBINE		DTC
TP53	TP53	Definite	TP53	PRAMLINTIDE		CGI
TP53	TP53	Definite	TP53	HALOPERIDOL		NCI	16476148
TP53	TP53	Definite	TP53	BENZALKONIUM CHLORIDE		DTC
TP53	TP53	Definite	TP53	TRIFLURIDINE		JAX-CKB	25700705
TP53	TP53	Definite	TP53	PANITUMUMAB		JAX-CKB	28514312
TP53	TP53	Definite	TP53	PROCHLORPERAZINE EDISYLATE		DTC
TP53	TP53	Definite	TP53	TEMOZOLOMIDE		JAX-CKB|CIViC	21730979|24248532
TP53	TP53	Definite	TP53	DABRAFENIB		JAX-CKB	27659046
TP53	TP53	Definite	TP53	SULCONAZOLE NITRATE		DTC
TP53	TP53	Definite	TP53	CHLORAMBUCIL		DTC
TP53	TP53	Definite	TP53	SERTRALINE		DTC	16680159
TP53	TP53	Definite	TP53	LOPERAMIDE		DTC
TP53	TP53	Definite	TP53	CINNARIZINE		DTC	16680159
TP53	TP53	Definite	TP53	FENOFIBRATE		DTC	16680159
TP53	TP53	Definite	TP53	MERCAPTOPURINE		DTC
TP53	TP53	Definite	TP53	APOMORPHINE		DTC
TP53	TP53	Definite	TP53	VORINOSTAT		JAX-CKB|CIViC	26009011|25669829
TP53	TP53	Definite	TP53	IBRUTINIB		JAX-CKB	26563132
TP53	TP53	Definite	TP53	FURAZOLIDONE		DTC
TP53	TP53	Definite	TP53	ENALAPRIL		NCI	16900775
TP53	TP53	Definite	TP53	AZACITIDINE		DTC
TP53	TP53	Definite	TP53	DAUNORUBICIN		JAX-CKB	16243804
TP53	TP53	Definite	TP53	BORTEZOMIB	inhibitor	TALC|CIViC	28679691
TP53	TP53	Definite	TP53	MITOXANTRONE		DTC
TP53	TP53	Definite	TP53	DOCETAXEL		JAX-CKB|CIViC	21399868|22425996
TP53	TP53	Definite	TP53	CARBOPLATIN		JAX-CKB|CIViC	25567130|25658463|11595686|26494859|27998224
TP53	TP53	Definite	TP53	RITUXIMAB		NCI	11895917
TP53	TP53	Definite	TP53	DOXORUBICIN HYDROCHLORIDE		DTC
TP53	TP53	Definite	TP53	CYTARABINE		JAX-CKB
TP53	TP53	Definite	TP53	METHYLPREDNISOLONE		NCI	16684279
TP53	TP53	Definite	TP53	FLUPHENAZINE		DTC
TP53	TP53	Definite	TP53	TRAMETINIB		JAX-CKB	27659046
TP53	TP53	Definite	TP53	CETUXIMAB		CIViC	24957073
TP53	TP53	Definite	TP53	CAPECITABINE		CIViC	24957073
TP53	TP53	Definite	TP53	NITAZOXANIDE		DTC
TP53	TP53	Definite	TP53	ENCORAFENIB		JAX-CKB
TP53	TP53	Definite	TP53	RALOXIFENE		DTC
TP53	TP53	Definite	TP53	AZATHIOPRINE		DTC
TP53	TP53	Definite	TP53	NICLOSAMIDE		DTC
TP53	TP53	Definite	TP53	TRIAMTERENE		DTC
TP53	TP53	Definite	TP53	ECONAZOLE NITRATE		DTC
TP53	TP53	Definite	TP53	THIMEROSAL		DTC
TP53	TP53	Definite	TP53	AMOXAPINE		DTC
TP53	TP53	Definite	TP53	DASATINIB		JAX-CKB	26855149
TP53	TP53	Definite	TP53	IRINOTECAN		JAX-CKB	25567130
TP53	TP53	Definite	TP53	SIROLIMUS		JAX-CKB|NCI	26144316|16651424
TP53	TP53	Definite	TP53	PAROXETINE HYDROCHLORIDE		DTC
ELANE	ELANE	Definite	ELANE	NICOTINE		NCI	8912774
ELANE	ELANE	Definite	ELANE	NIFEDIPINE		NCI	9796781|8833599
ELANE	ELANE	Definite	ELANE	FILGRASTIM	other/unknown	DrugBank	15353486|12393522|16245075|14657210|17311988|17475913
ELANE	ELANE	Definite	ELANE	ERDOSTEINE		TdgClinicalTrial
ICAM1	ICAM1	Definite	ICAM1	HYALURONATE SODIUM		DrugBank
ICAM1	ICAM1	Definite	ICAM1	LIFITEGRAST		DTC|TTD
ICAM1	ICAM1	Definite	ICAM1	NATALIZUMAB		DrugBank	11752352
EGFR	EGFR	Definite	EGFR	NITROGLYCERIN		TTD
EGFR	EGFR	Definite	EGFR	AMLEXANOX		JAX-CKB	27287717
EGFR	EGFR	Definite	EGFR	IBRUTINIB	inhibitor	DTC|GuideToPharmacology	24915291
EGFR	EGFR	Definite	EGFR	SORAFENIB		DTC|JAX-CKB|TTD	23629727|26743856|26318998|24166906
EGFR	EGFR	Definite	EGFR	FLUOROURACIL		PharmGKB	23816762
EGFR	EGFR	Definite	EGFR	LEUCOVORIN		PharmGKB	22486600
EGFR	EGFR	Definite	EGFR	NECITUMUMAB	antagonist|inhibitor|antibody	TALC|DrugBank|MyCancerGenome|TdgClinicalTrial|ChemblInteractions|GuideToPharmacology|TTD	20197484
EGFR	EGFR	Definite	EGFR	DURVALUMAB		JAX-CKB|CIViC	31086949|27225694
EGFR	EGFR	Definite	EGFR	PEMETREXED		CIViC	31605797|24636847
EGFR	EGFR	Definite	EGFR	PANITUMUMAB	suppressor|antibody|inhibitor	TALC|ClearityFoundationBiomarkers|DrugBank|MyCancerGenome|TdgClinicalTrial|JAX-CKB|ChemblInteractions|CGI|TEND|DoCM|CIViC|GuideToPharmacology|PharmGKB|TTD|FDA	17355997|29196463|18681783|24653627|14967460|12620146|14990633|16467544|23959273|16377102|14990632|18784101|20623992|26888827|16857825|20481659|28287083|26843189|16257339|17664472|11894013|18003960|22270724|23022519|11255078|19339720|11752352|18316547|18503402|18343240|12648464|27312529|16012181|22594511
EGFR	EGFR	Definite	EGFR	CISPLATIN		JAX-CKB|CIViC	23764753|27040853
EGFR	EGFR	Definite	EGFR	VANDETANIB	inhibitor	TALC|ClearityFoundationBiomarkers|DrugBank|MyCancerGenome|TdgClinicalTrial|ClearityFoundationClinicalTrial|JAX-CKB|ChemblInteractions|GuideToPharmacology|MyCancerGenomeClinicalTrial|PharmGKB|TTD	18681783|14990633|16467544|16377102|14990632|18784101|25910950|16257339|18003960|23022519|11255078|19339720|18316547|12648464|22594511
EGFR	EGFR	Definite	EGFR	GEMCITABINE		PharmGKB	21783417|22285168
EGFR	EGFR	Definite	EGFR	TRASTUZUMAB		TEND	11752352
EGFR	EGFR	Definite	EGFR	AVELUMAB		CIViC	31086949
EGFR	EGFR	Definite	EGFR	BRIGATINIB	inhibitor	DrugBank|ChemblInteractions|CIViC|GuideToPharmacology	23239810|28597393|28287083|25888090
EGFR	EGFR	Definite	EGFR	ERLOTINIB HYDROCHLORIDE	inhibitor	ChemblInteractions
EGFR	EGFR	Definite	EGFR	GEFITINIB	antagonist|inhibitor	TALC|DTC|ClearityFoundationBiomarkers|DrugBank|MyCancerGenome|TdgClinicalTrial|JAX-CKB|ChemblInteractions|CGI|TEND|DoCM|COSMIC|CIViC|GuideToPharmacology|MyCancerGenomeClinicalTrial|PharmGKB|TTD|FDA|OncoKB	24533047|27468240|21258250|28089594|18681783|17375033|23470965|27664271|22370314|14990633|23993328|16467544|16377102|17317677|10815932|14990632|22789825|18784101|19969465|17020982|11522647|21274259|26936917|31605797|18386816|19473722|24410791|21921847|25179728|16912157|19589612|22261807|11585753|17463250|15728811|20573926|16258541|19692680|15118125|18227510|24165158|20826716|22581822|17192902|259…
EGFR	EGFR	Definite	EGFR	ATEZOLIZUMAB		JAX-CKB|CIViC|PharmGKB|FDA	31086949|27225694
EGFR	EGFR	Definite	EGFR	DASATINIB		JAX-CKB	28416483
EGFR	EGFR	Definite	EGFR	IRINOTECAN		JAX-CKB	23209031|25185971
EGFR	EGFR	Definite	EGFR	RIBAVIRIN		PharmGKB	28703131
EGFR	EGFR	Definite	EGFR	CETUXIMAB	antagonist|inhibitor|antibody	TALC|ClearityFoundationBiomarkers|DrugBank|MyCancerGenome|TdgClinicalTrial|JAX-CKB|ChemblInteractions|CGI|TEND|DoCM|CIViC|GuideToPharmacology|CancerCommons|TTD|FDA	26619011|27149458|19455431|22452896|29196463|24653627|26059438|24934779|23102728|25623215|20068085|27102076|16707764|17653080|26888827|15710947|20479403|27216155|25668228|26341921|16912157|24893891|15728811|20573926|16258541|19692680|15118125|18227510|24063894|24658966|18199554|28287083|19922469|27251290|10601294|20033049|26515464|26843189|25923549|21783417|19692684|27207775|22753918|16187797|114…
EGFR	EGFR	Definite	EGFR	PACLITAXEL		JAX-CKB|CIViC|PharmGKB	24886365|22370314|20573926|19692680|22581822|21783417|22285168|21900837|22139083|20022809
EGFR	EGFR	Definite	EGFR	PEMBROLIZUMAB		JAX-CKB|CIViC|PharmGKB|FDA	31086949|27225694
EGFR	EGFR	Definite	EGFR	CARBOPLATIN		CIViC|PharmGKB	22370314|20573926|19692680|22581822|21783417|22285168|21900837|22139083|20022809
EGFR	EGFR	Definite	EGFR	ERDAFITINIB		JAX-CKB	28341788
EGFR	EGFR	Definite	EGFR	BOSUTINIB		JAX-CKB	28416483
EGFR	EGFR	Definite	EGFR	SIROLIMUS		JAX-CKB|CGI|DoCM|CIViC	24934779|24813888|25157968|18089823
EGFR	EGFR	Definite	EGFR	REGORAFENIB		JAX-CKB|PharmGKB	23629727
EGFR	EGFR	Definite	EGFR	NERATINIB	inhibitor	TALC|DrugBank|TdgClinicalTrial|JAX-CKB|ChemblInteractions|GuideToPharmacology|PharmGKB|TTD	18681783|14990633|16467544|16377102|14990632|18784101|20479403|16257339|17085664|18003960|23022519|11255078|19339720|18316547|25948633|12648464|26206867|25931286|21325073|22594511
EGFR	EGFR	Definite	EGFR	VEMURAFENIB		JAX-CKB	27312529
EGFR	EGFR	Definite	EGFR	SONIDEGIB		JAX-CKB	26124204
EGFR	EGFR	Definite	EGFR	DABRAFENIB		JAX-CKB	27312529
EGFR	EGFR	Definite	EGFR	ACALABRUTINIB	inhibitor	GuideToPharmacology
EGFR	EGFR	Definite	EGFR	TEMOZOLOMIDE		JAX-CKB	25910950|26846818
EGFR	EGFR	Definite	EGFR	SUNITINIB		JAX-CKB	27149458
EGFR	EGFR	Definite	EGFR	TRAMETINIB		JAX-CKB	28783719|26036643|26582713|27312529
EGFR	EGFR	Definite	EGFR	FOSTAMATINIB	inhibitor	DrugBank	26516587
EGFR	EGFR	Definite	EGFR	EVEROLIMUS		JAX-CKB	23629727
EGFR	EGFR	Definite	EGFR	DACOMITINIB	inhibitor	TALC|DTC|DrugBank|MyCancerGenome|TdgClinicalTrial|JAX-CKB|ChemblInteractions|CIViC|GuideToPharmacology|CancerCommons|MyCancerGenomeClinicalTrial|PharmGKB|TTD|FDA|OncoKB	24857124|23930994|26768165|28958502|28363995|23294134|21764376|9751783|26561558|27913578|25456362|25939761|21430269|26206867|18089823
EGFR	EGFR	Definite	EGFR	ETOPOSIDE		JAX-CKB	27216155
EGFR	EGFR	Definite	EGFR	LIDOCAINE	antagonist	DrugBank|TdgClinicalTrial	16551906
EGFR	EGFR	Definite	EGFR	DECITABINE		JAX-CKB	24874286
EGFR	EGFR	Definite	EGFR	CABOZANTINIB		JAX-CKB	27694386|27825638
EGFR	EGFR	Definite	EGFR	NIVOLUMAB		JAX-CKB|CIViC|PharmGKB|FDA	31086949|27225694|28407039
EGFR	EGFR	Definite	EGFR	TALAZOPARIB		CIViC	31852834
EGFR	EGFR	Definite	EGFR	AFATINIB	inhibitor	TALC|DTC|DrugBank|MyCancerGenome|TdgClinicalTrial|JAX-CKB|CGI|DoCM|COSMIC|CIViC|GuideToPharmacology|MyCancerGenomeClinicalTrial|PharmGKB|FDA|OncoKB	26619011|19455431|22452896|23982599|18681783|23102728|23930994|24035188|14990633|16467544|20068085|16377102|27044931|27694386|27102076|14990632|16707764|32193290|18784101|17653080|15710947|20479403|25589191|26051236|26354527|25668228|26341921|24439929|32226941|16912157|24893891|25589492|15728811|20573926|16258541|19692680|15118125|18227510|24658966|18199554|27083334|19922469|20033049|25964297|283…
EGFR	EGFR	Definite	EGFR	LAPATINIB	inhibitor|antagonist	TALC|DTC|DrugBank|TdgClinicalTrial|ClearityFoundationClinicalTrial|JAX-CKB|CGI|TEND|DoCM|CIViC|GuideToPharmacology|CancerCommons|PharmGKB|TTD|OncoKB	25305330|18681783|27595477|12214266|14990633|16467544|16377102|20110044|20215545|14990632|18784101|23917401|15374980|14633707|18199554|16257339|24355130|16894399|18003960|14751502|23022519|11255078|18408761|19339720|11752352|18316547|14737100|18803986|22885469|15163842|12648464|20658522|14967461|22594511
EGFR	EGFR	Definite	EGFR	ENCORAFENIB		JAX-CKB	27312529
EGFR	EGFR	Definite	EGFR	RAMUCIRUMAB		PharmGKB|FDA
EGFR	EGFR	Definite	EGFR	OSIMERTINIB	inhibitor	DrugBank|MyCancerGenome|JAX-CKB|ChemblInteractions|CGI|COSMIC|CIViC|GuideToPharmacology|PharmGKB|TTD|FDA|OncoKB	31825714|26522274|27694386|27102076|32193290|31254668|24410791|24893891|27959700|25923549|25870145|26729184|28202511|28416483|26286086|25948633|27393507|27252416|25939061|26720284|26206867|27216193|28343545|27435396
EGFR	EGFR	Definite	EGFR	TEGAFUR		PharmGKB	22486600
EGFR	EGFR	Definite	EGFR	PONATINIB		JAX-CKB	22238366
EGFR	EGFR	Definite	EGFR	ALCOHOL		NCI	10092515
EGFR	EGFR	Definite	EGFR	BEVACIZUMAB		JAX-CKB	28408243
EGFR	EGFR	Definite	EGFR	ERLOTINIB	antagonist|inhibitor	TALC|DTC|ClearityFoundationBiomarkers|DrugBank|MyCancerGenome|TdgClinicalTrial|ClearityFoundationClinicalTrial|JAX-CKB|CGI|TEND|DoCM|COSMIC|CIViC|GuideToPharmacology|CancerCommons|PharmGKB|TTD|FDA|OncoKB	26619011|26324372|17877814|25870087|19455431|27468240|22452896|21258250|18652519|28089594|18681783|23470965|23102728|27664271|26773740|14990633|16467544|20068085|15310767|16377102|27694386|27102076|14990632|12517254|26768165|16707764|32193290|18784101|19969465|17653080|17020982|15710947|20479403|27216155|21841502|23917401|24410791|21921847|25668228|26341921|19015641|25179728|16912157|19589612|248…
EGFR	EGFR	Definite	EGFR	CRIZOTINIB		JAX-CKB|CIViC	27595477|27393507|27283993|21791641
EGFR	EGFR	Definite	EGFR	AFATINIB DIMALEATE	inhibitor	ChemblInteractions
EGFR	EGFR	Definite	EGFR	OSIMERTINIB MESYLATE	inhibitor	ChemblInteractions
EGFR	EGFR	Definite	EGFR	IMATINIB		JAX-CKB|PharmGKB	28762371|22323597
EGFR	EGFR	Definite	EGFR	LAPATINIB DITOSYLATE	inhibitor	ChemblInteractions
EGFR	EGFR	Definite	EGFR	TEMSIROLIMUS		JAX-CKB	24470557
EGFR	EGFR	Definite	EGFR	DOCETAXEL		PharmGKB	21783417|22285168
ALB	ALB	Definite	ALB	OLMESARTAN MEDOXOMIL		DTC	22086979
ALB	ALB	Definite	ALB	NORELGESTROMIN		DrugBank	12586319
ALB	ALB	Definite	ALB	DICLOFENAC		DTC	17560104
ALB	ALB	Definite	ALB	PHENOL		DrugBank	11334365
ALB	ALB	Definite	ALB	ARTENIMOL	ligand	DrugBank	8347159|23684544
ALB	ALB	Definite	ALB	PYROGALLOL		DTC	20598557
ALB	ALB	Definite	ALB	DIAZEPAM		DTC	20869876
ALB	ALB	Definite	ALB	AMSACRINE		DrugBank	10803926
ALB	ALB	Definite	ALB	CEFOTAXIME		DrugBank	19164148
ALB	ALB	Definite	ALB	IODIPAMIDE		TTD
ALB	ALB	Definite	ALB	NAPROXEN		NCI	10682387
ALB	ALB	Definite	ALB	FLUCONAZOLE		DTC	25301772
ALB	ALB	Definite	ALB	WARFARIN		DTC	17560104
ALB	ALB	Definite	ALB	GADOFOSVESET		TTD
ALB	ALB	Definite	ALB	PYRIDOSTIGMINE		DrugBank	12029383
ALB	ALB	Definite	ALB	RALTITREXED		NCI	15025739
IL18	IL18	Definite	IL18	RIBAVIRIN		PharmGKB	19455410
IL18	IL18	Definite	IL18	COLCHICINE		NCI	15281431
IL18	IL18	Definite	IL18	TACROLIMUS		NCI|PharmGKB	25712187|11061569|25487141
CASP3	CASP3	Definite	CASP3	PACLITAXEL		NCI	9067280
CASP3	CASP3	Definite	CASP3	MINOCYCLINE	negative modulator	DrugBank	12112047|15304547|10888929|14588118|14568022|18977395
CASP3	CASP3	Definite	CASP3	DIACEREIN		DTC
CSF2	CSF2	Definite	CSF2	MYCOPHENOLATE MOFETIL		NCI	16029632|12974756
CSF2	CSF2	Definite	CSF2	TICARCILLIN		NCI	7875147
CSF2	CSF2	Definite	CSF2	STREPTOZOCIN		NCI	16342200
CSF2	CSF2	Definite	CSF2	IDARUBICIN		NCI	8915668
CSF2	CSF2	Definite	CSF2	VINBLASTINE		NCI	10640980
CSF2	CSF2	Definite	CSF2	CETIRIZINE		NCI	16783450
CSF2	CSF2	Definite	CSF2	METHIMAZOLE		NCI	8836317|7991239
CSF2	CSF2	Definite	CSF2	TRIFLUOPERAZINE		NCI	1690578
CSF2	CSF2	Definite	CSF2	MILTEFOSINE		NCI	1555249
CSF2	CSF2	Definite	CSF2	FAMCICLOVIR		NCI	10522033
CSF2	CSF2	Definite	CSF2	PROGESTERONE		NCI	9822358
CSF2	CSF2	Definite	CSF2	ISOPROTERENOL		NCI	9730867
CSF2	CSF2	Definite	CSF2	TEMOZOLOMIDE		NCI	12610499|16100942
CSF2	CSF2	Definite	CSF2	INSULIN		NCI	1698537
CSF2	CSF2	Definite	CSF2	ALCOHOL		NCI	16272341
CSF2	CSF2	Definite	CSF2	MECHLORETHAMINE		NCI	10640980
CSF2	CSF2	Definite	CSF2	STAVUDINE		NCI	2538549
CSF2	CSF2	Definite	CSF2	INDINAVIR		NCI	10479132
CSF2	CSF2	Definite	CSF2	CILOSTAZOL		NCI	15744080
CSF2	CSF2	Definite	CSF2	ETANERCEPT		NCI	12906870
CSF2	CSF2	Definite	CSF2	LACTULOSE		NCI	11355146
CSF2	CSF2	Definite	CSF2	AMIKACIN		NCI	7540696|8158029
CSF2	CSF2	Definite	CSF2	OMEPRAZOLE		NCI	11100337
CSF2	CSF2	Definite	CSF2	PROCARBAZINE		NCI	10640980
PTGS2	PTGS2	Definite	PTGS2	FISH OIL TRIGLYCERIDES	inhibitor	DrugBank	22393325
PTGS2	PTGS2	Definite	PTGS2	MELOXICAM	inhibitor	DrugBank|TdgClinicalTrial|ChemblInteractions|TEND|GuideToPharmacology|PharmGKB|TTD	10567199|16197363|10220944|11752352|10381787|10340919|10381057|30774225|19602986
PTGS2	PTGS2	Definite	PTGS2	ACECLOFENAC	inhibitor	DrugBank	15163279
PTGS2	PTGS2	Definite	PTGS2	TIAPROFENIC ACID	inhibitor	DrugBank	2277128|11752352|17139284|17016423
PTGS2	PTGS2	Definite	PTGS2	SULFASALAZINE	inhibitor	DrugBank|TdgClinicalTrial|ChemblInteractions	16855178|12463455|14742690|12208114|9256165
PTGS2	PTGS2	Definite	PTGS2	THALIDOMIDE	antagonist	DrugBank|TdgClinicalTrial	12710892|15446566|15982930|21507989|15598423|15892618
PTGS2	PTGS2	Definite	PTGS2	FENOPROFEN	inhibitor	DrugBank|TdgClinicalTrial|TEND	17050798
PTGS2	PTGS2	Definite	PTGS2	ACETAMINOPHEN	inhibitor	DrugBank|TdgClinicalTrial|ChemblInteractions|TEND|GuideToPharmacology	17884974|17322116|17175104|11752352
PTGS2	PTGS2	Definite	PTGS2	ETORICOXIB	inhibitor	DrugBank|TdgClinicalTrial|ChemblInteractions|TEND|GuideToPharmacology|PharmGKB|TTD	17573128|17164136|17691997|11752352|17139284|17016423|19602986
PTGS2	PTGS2	Definite	PTGS2	DEXIBUPROFEN	inhibitor	DTC|DrugBank	20143779|28009827
PTGS2	PTGS2	Definite	PTGS2	TENOXICAM	inhibitor	DrugBank|TdgClinicalTrial|TEND|TTD	11563332|16245223|9152412|11752352|15943176|15756931
PTGS2	PTGS2	Definite	PTGS2	MEFENAMIC ACID	inhibitor	DrugBank|ChemblInteractions	10393680|15792781|9626023|17150210|7832763|11752352
PTGS2	PTGS2	Definite	PTGS2	HYDROXYCHLOROQUINE		NCI	14963695
PTGS2	PTGS2	Definite	PTGS2	NEPAFENAC	inhibitor	DrugBank|TdgClinicalTrial|ChemblInteractions|TEND	10850857
PTGS2	PTGS2	Definite	PTGS2	CYCLOSPORINE		NCI	10999939
PTGS2	PTGS2	Definite	PTGS2	KETOROLAC	inhibitor	DrugBank|TdgClinicalTrial|TEND|GuideToPharmacology	11695255|12446609|14568028|14568029|15102535|12110513
PTGS2	PTGS2	Definite	PTGS2	LORNOXICAM	inhibitor	DrugBank	20399943|10450786|17516707|11846620
PTGS2	PTGS2	Definite	PTGS2	TOLMETIN	inhibitor	DrugBank|TdgClinicalTrial|TEND|TTD	14613550|10465690|9253954|11752352|17391279|15458776
PTGS2	PTGS2	Definite	PTGS2	INDOMETHACIN	inhibitor	DTC|DrugBank|ChemblInteractions|TEND|GuideToPharmacology|PharmGKB|TTD	15668944|24697244|15730717|20684598|15831440|22818041|15770365|10381057|15667901|19602986
PTGS2	PTGS2	Definite	PTGS2	ATENOLOL		PharmGKB
PTGS2	PTGS2	Definite	PTGS2	DICLOFENAC	inhibitor	DrugBank|TdgClinicalTrial|ChemblInteractions|TEND|GuideToPharmacology|PharmGKB	12705061|12925531|12588370|12852704|12534640|19602986
PTGS2	PTGS2	Definite	PTGS2	ACEMETACIN	antagonist	DrugBank
PTGS2	PTGS2	Definite	PTGS2	ANTIPYRINE	inhibitor	DrugBank	11695253
PTGS2	PTGS2	Definite	PTGS2	DICLOFENAC EPOLAMINE	inhibitor	ChemblInteractions
PTGS2	PTGS2	Definite	PTGS2	TOLMETIN SODIUM	inhibitor	ChemblInteractions
PTGS2	PTGS2	Definite	PTGS2	ETODOLAC	inhibitor	DrugBank|TdgClinicalTrial|ChemblInteractions|TEND|GuideToPharmacology|PharmGKB|TTD	12824918|11009046|11275997|11752352|10594327|15198222|19602986
PTGS2	PTGS2	Definite	PTGS2	AMINOSALICYLATE POTASSIUM	inhibitor	ChemblInteractions
PTGS2	PTGS2	Definite	PTGS2	DEXKETOPROFEN	antagonist	DrugBank
PTGS2	PTGS2	Definite	PTGS2	DICLOFENAC SODIUM	inhibitor	ChemblInteractions
PTGS2	PTGS2	Definite	PTGS2	OXAPROZIN	inhibitor	DrugBank|TdgClinicalTrial|ChemblInteractions|TEND|GuideToPharmacology	19338579|9831331|9650852|19952416|12065695|17024689
PTGS2	PTGS2	Definite	PTGS2	DICLOFENAC POTASSIUM	inhibitor	ChemblInteractions
PTGS2	PTGS2	Definite	PTGS2	SULINDAC	inhibitor	DrugBank|TdgClinicalTrial|ChemblInteractions|TEND|GuideToPharmacology	11118042|10372826|10657949|10485483|11078056
PTGS2	PTGS2	Definite	PTGS2	POMALIDOMIDE	inhibitor	DrugBank	17308870
PTGS2	PTGS2	Definite	PTGS2	PARECOXIB	inhibitor	DrugBank|TdgClinicalTrial	10794682
PTGS2	PTGS2	Definite	PTGS2	CARPROFEN	inhibitor	DrugBank|TdgClinicalTrial|ChemblInteractions|TEND|GuideToPharmacology|TTD	15939622|11752352|17181139|11703020|15198222|10895904
PTGS2	PTGS2	Definite	PTGS2	FLUFENAMIC ACID		DrugBank	7864817
PTGS2	PTGS2	Definite	PTGS2	BUFEXAMAC	inhibitor	DrugBank	1204506
PTGS2	PTGS2	Definite	PTGS2	DIFLUNISAL	inhibitor	DrugBank|TdgClinicalTrial|ChemblInteractions|TEND|TTD	11315375|8737748|12852483|11673972|10825891|11752352
PTGS2	PTGS2	Definite	PTGS2	SALSALATE	inhibitor	DrugBank|TdgClinicalTrial|TEND	9711054|10452868|16808554|12901032
PTGS2	PTGS2	Definite	PTGS2	FLURBIPROFEN	inhibitor	DTC|DrugBank|TdgClinicalTrial|ChemblInteractions|TEND|GuideToPharmacology|TTD	10091674|10977131|10773011|11006278|11405284|17562170|19066416
PTGS2	PTGS2	Definite	PTGS2	RALOXIFENE		NCI	15243281
PTGS2	PTGS2	Definite	PTGS2	BALSALAZIDE DISODIUM	inhibitor	ChemblInteractions
PTGS2	PTGS2	Definite	PTGS2	AMINOSALICYLATE SODIUM	inhibitor	ChemblInteractions
PTGS2	PTGS2	Definite	PTGS2	FENOPROFEN CALCIUM	inhibitor	ChemblInteractions
PTGS2	PTGS2	Definite	PTGS2	KETOPROFEN	inhibitor	DrugBank|TdgClinicalTrial|ChemblInteractions|TEND|GuideToPharmacology|TTD	14513718|11729362|11752352|11814865|15198222|10895904
PTGS2	PTGS2	Definite	PTGS2	NAPROXEN	inhibitor	DrugBank|TdgClinicalTrial|ChemblInteractions|TEND|GuideToPharmacology|PharmGKB|TTD	17604186|17612049|17607546|11752352|17521299|17532719|19602986|30247840
PTGS2	PTGS2	Definite	PTGS2	OXAPROZIN POTASSIUM	inhibitor	ChemblInteractions
PTGS2	PTGS2	Definite	PTGS2	MESALAMINE	inhibitor	DrugBank|TdgClinicalTrial|ChemblInteractions|TEND	16855178|12463455|14742690|12208114|9256165
PTGS2	PTGS2	Definite	PTGS2	BISMUTH SUBSALICYLATE	inhibitor	ChemblInteractions
PTGS2	PTGS2	Definite	PTGS2	PIROXICAM	inhibitor	DrugBank|TdgClinicalTrial|ChemblInteractions|GuideToPharmacology	11952155|11785774|11153163|11752352|15464832|10381057
PTGS2	PTGS2	Definite	PTGS2	TOLFENAMIC ACID	antagonist	DrugBank	9638074|8200415|6691890
PTGS2	PTGS2	Definite	PTGS2	ASPIRIN	inhibitor	ChemblInteractions|TEND|CIViC|GuideToPharmacology|PharmGKB	17522398
PTGS2	PTGS2	Definite	PTGS2	MECLOFENAMIC ACID	inhibitor	DrugBank	12409963|16290292|7825862|15198222|10639181
PTGS2	PTGS2	Definite	PTGS2	BENZQUINAMIDE	inhibitor	GuideToPharmacology
PTGS2	PTGS2	Definite	PTGS2	IBUPROFEN	inhibitor	DrugBank|TdgClinicalTrial|ChemblInteractions|TEND|GuideToPharmacology|PharmGKB|TTD	25502615|15481334|12852704|11752352|15556152|15494133|16678543|14510637|19602986
PTGS2	PTGS2	Definite	PTGS2	BALSALAZIDE	inhibitor	DrugBank|TdgClinicalTrial	17981262|12950415|17139284|17016423|19743890
PTGS2	PTGS2	Definite	PTGS2	OXALIPLATIN		PharmGKB	19219602
PTGS2	PTGS2	Definite	PTGS2	FENBUFEN		TTD
PTGS2	PTGS2	Definite	PTGS2	CANNABIDIOL	inhibitor	DrugBank	26264914
PTGS2	PTGS2	Definite	PTGS2	OLSALAZINE SODIUM	inhibitor	ChemblInteractions
PTGS2	PTGS2	Definite	PTGS2	NAPROXEN SODIUM	inhibitor	ChemblInteractions
PTGS2	PTGS2	Definite	PTGS2	LENALIDOMIDE	negative modulator	DrugBank	15598423|12720152
PTGS2	PTGS2	Definite	PTGS2	NIMESULIDE	inhibitor	DrugBank|GuideToPharmacology|PharmGKB	16846549|11752352
PTGS2	PTGS2	Definite	PTGS2	NABUMETONE	inhibitor	DrugBank|TdgClinicalTrial|ChemblInteractions|TEND|TTD	11304699|12047490|11153163|11752352|15456329|7615202
PTGS2	PTGS2	Definite	PTGS2	CAPECITABINE		PharmGKB	19219602
PTGS2	PTGS2	Definite	PTGS2	KETOROLAC TROMETHAMINE	inhibitor	ChemblInteractions
PTGS2	PTGS2	Definite	PTGS2	IBUPROFEN LYSINE	inhibitor	ChemblInteractions
TLR3	TLR3	Definite	TLR3	ASPIRIN		PharmGKB
TLR3	TLR3	Definite	TLR3	HYDROXYCHLOROQUINE		NCI	16142732
JUN	JUN	Definite	JUN	QUINAPRIL HYDROCHLORIDE		DTC
JUN	JUN	Definite	JUN	CLOTRIMAZOLE		DTC	16680159
JUN	JUN	Definite	JUN	IRBESARTAN	other/unknown	DrugBank	15133856|15210574
JUN	JUN	Definite	JUN	VINORELBINE TARTRATE		DTC
JUN	JUN	Definite	JUN	ATOMOXETINE HYDROCHLORIDE		DTC
JUN	JUN	Definite	JUN	CLOFIBRATE		DTC	16680159
JUN	JUN	Definite	JUN	ADAPALENE	antagonist	DrugBank	26947815|15727806
JUN	JUN	Definite	JUN	FENOFIBRATE		DTC	16680159
JUN	JUN	Definite	JUN	TROPISETRON		DTC
JUN	JUN	Definite	JUN	GEMFIBROZIL		DTC	16680159
JUN	JUN	Definite	JUN	CIPROFIBRATE		DTC	16680159
JUN	JUN	Definite	JUN	CINNARIZINE		DTC	16680159
JUN	JUN	Definite	JUN	AZELASTINE HYDROCHLORIDE		DTC
JUN	JUN	Definite	JUN	DIPHENHYDRAMINE HYDROCHLORIDE		DTC
JUN	JUN	Definite	JUN	VINBLASTINE SULFATE		DTC
JUN	JUN	Definite	JUN	METHIMAZOLE		DTC
JUN	JUN	Definite	JUN	MECHLORETHAMINE HYDROCHLORIDE		DTC
JUN	JUN	Definite	JUN	CUPRIC CHLORIDE		DTC
JUN	JUN	Definite	JUN	SERTRALINE		DTC	16680159
JUN	JUN	Definite	JUN	BUPROPION HYDROCHLORIDE		DTC
JUN	JUN	Definite	JUN	COLCHICINE		DTC
JUN	JUN	Definite	JUN	TRIFLUPROMAZINE HYDROCHLORIDE		DTC
JUN	JUN	Definite	JUN	VINBLASTINE	other/unknown	DrugBank	16555127|15498923|12907245|17126817|16111654
CXCL8	CXCL8	Definite	CXCL8	VERAPAMIL		NCI	2686646
CXCL8	CXCL8	Definite	CXCL8	TRETINOIN		NCI	8900181
CXCL8	CXCL8	Definite	CXCL8	ASPIRIN		NCI	12576442
CXCL8	CXCL8	Definite	CXCL8	ACETAMINOPHEN		NCI	15878691
CXCL8	CXCL8	Definite	CXCL8	CLARITHROMYCIN		NCI	12003967
CXCL8	CXCL8	Definite	CXCL8	PYROGALLOL		DTC
CXCL8	CXCL8	Definite	CXCL8	TALC		NCI	17000556
CXCL8	CXCL8	Definite	CXCL8	RETINOL		DTC
CXCL8	CXCL8	Definite	CXCL8	HYDROQUINONE		DTC|NCI	17118622
CXCL8	CXCL8	Definite	CXCL8	METHIMAZOLE		NCI	11453524
CXCL8	CXCL8	Definite	CXCL8	CEFTRIAXONE		NCI	8011012
CXCL8	CXCL8	Definite	CXCL8	DANAZOL		NCI	16161451
CXCL8	CXCL8	Definite	CXCL8	DACARBAZINE		DTC
CXCL8	CXCL8	Definite	CXCL8	RIBAVIRIN		DTC
CXCL8	CXCL8	Definite	CXCL8	ALPRAZOLAM		NCI	12218154
CXCL8	CXCL8	Definite	CXCL8	CIDOFOVIR		NCI	10630964
CXCL8	CXCL8	Definite	CXCL8	IBUPROFEN		TTD
CXCL8	CXCL8	Definite	CXCL8	PENTOXIFYLLINE		NCI	12576442
CXCL8	CXCL8	Definite	CXCL8	BEVACIZUMAB		PharmGKB	23584701
CXCL8	CXCL8	Definite	CXCL8	DIPYRIDAMOLE		NCI	10660968
CXCL8	CXCL8	Definite	CXCL8	SUNITINIB		PharmGKB	26387812
CXCL8	CXCL8	Definite	CXCL8	CETUXIMAB		NCI	10614716|15908664|10037173
CXCL8	CXCL8	Definite	CXCL8	LEFLUNOMIDE		NCI	10902750
CXCL8	CXCL8	Definite	CXCL8	OMEPRAZOLE		NCI	17122965
CXCL8	CXCL8	Definite	CXCL8	PAMIDRONIC ACID		NCI	12006522
CXCL8	CXCL8	Definite	CXCL8	NAPROXEN		NCI	11852880
CXCL8	CXCL8	Definite	CXCL8	FENTANYL		NCI	9527747
CXCL8	CXCL8	Definite	CXCL8	FOSCARNET		NCI	10630964
CXCL8	CXCL8	Definite	CXCL8	LANSOPRAZOLE		NCI	17122965
CXCL8	CXCL8	Definite	CXCL8	COLCHICINE		DTC
CXCL8	CXCL8	Definite	CXCL8	PACLITAXEL		NCI	9271387
CXCL8	CXCL8	Definite	CXCL8	MIDAZOLAM		NCI	9620522
SRC	SRC	Definite	SRC	CISPLATIN		JAX-CKB	27196758
SRC	SRC	Definite	SRC	ACALABRUTINIB	inhibitor	GuideToPharmacology
SRC	SRC	Definite	SRC	DOXORUBICIN		NCI	7532928
SRC	SRC	Definite	SRC	GEMCITABINE		JAX-CKB	27196758
SRC	SRC	Definite	SRC	VANDETANIB	inhibitor	ChemblInteractions
SRC	SRC	Definite	SRC	BOSUTINIB	inhibitor	TALC|DrugBank|TdgClinicalTrial|JAX-CKB|ChemblInteractions|GuideToPharmacology|TTD	27196758
SRC	SRC	Definite	SRC	PONATINIB	inhibitor	DrugBank|TdgClinicalTrial|JAX-CKB	26270481|19878872
SRC	SRC	Definite	SRC	IBRUTINIB	inhibitor	GuideToPharmacology
SRC	SRC	Definite	SRC	NINTEDANIB	inhibitor	TALC|DrugBank	18559524|31016670
SRC	SRC	Definite	SRC	PACLITAXEL		JAX-CKB	22784709
SRC	SRC	Definite	SRC	DASATINIB	multitarget|inhibitor	TALC|DTC|DrugBank|TdgClinicalTrial|JAX-CKB|ChemblInteractions|TEND|GuideToPharmacology|CancerCommons|TTD	27231123|17429625|16230377|19098899|19462975|17155893|27154914|27222538|25835317|11752352|17148760|16397263
SRC	SRC	Definite	SRC	LAPATINIB		JAX-CKB	26270481
SRC	SRC	Definite	SRC	CLOZAPINE		NCI	15659539
SRC	SRC	Definite	SRC	CRIZOTINIB		JAX-CKB
SRC	SRC	Definite	SRC	CERITINIB		JAX-CKB	25394791
SRC	SRC	Definite	SRC	FOSTAMATINIB	inhibitor	DrugBank	26516587
SRC	SRC	Definite	SRC	TRAMETINIB		JAX-CKB	27222538
CCR5	CCR5	Definite	CCR5	IBALIZUMAB	antagonist	DrugBank
CCR5	CCR5	Definite	CCR5	MARAVIROC	antagonist	DTC|DrugBank|TdgClinicalTrial|ChemblInteractions|TEND|GuideToPharmacology|PharmGKB|TTD	16298345|19692476|19098484|11752352|17139284|17016423
HMGB1	HMGB1	Definite	HMGB1	CHLOROQUINE	inhibitor	DrugBank	23707973
HMGB1	HMGB1	Definite	HMGB1	SODIUM CHLORIDE		NCI	17334244
HMGB1	HMGB1	Definite	HMGB1	AMPICILLIN		NCI	9931456
HMGB1	HMGB1	Definite	HMGB1	CISPLATIN		NCI	9427537|8968078
HMGB1	HMGB1	Definite	HMGB1	ITRACONAZOLE		NCI	14639950
HMGB1	HMGB1	Definite	HMGB1	PREDNISOLONE		NCI	18447956
HMGB1	HMGB1	Definite	HMGB1	UREA		NCI	3342876
TLR4	TLR4	Definite	TLR4	MIFAMURTIDE	ligand	DrugBank	21226638
TLR4	TLR4	Definite	TLR4	PRAVASTATIN		PharmGKB	12742999
TLR4	TLR4	Definite	TLR4	INFLIXIMAB		NCI	12847679
TLR4	TLR4	Definite	TLR4	NALOXONE	inhibitor	DrugBank	22520687
TLR4	TLR4	Definite	TLR4	NELFINAVIR		NCI	15388451
TLR4	TLR4	Definite	TLR4	ALCOHOL		NCI	11431739
TLR4	TLR4	Definite	TLR4	SAQUINAVIR		NCI	15388451
TLR4	TLR4	Definite	TLR4	CYCLOBENZAPRINE	inhibitor	DrugBank	21975349|20381591
TLR4	TLR4	Definite	TLR4	TACROLIMUS		PharmGKB	24820765
TLR4	TLR4	Definite	TLR4	METHOTREXATE		PharmGKB	20136356
TLR4	TLR4	Definite	TLR4	RITONAVIR		NCI	15388451
MMP9	MMP9	Definite	MMP9	ZINC CHLORIDE	binder	DrugBank	17137715
MMP9	MMP9	Definite	MMP9	GLUCOSAMINE	antagonist	DrugBank	12405690|16616490|17498959|16756968|12801482
MMP9	MMP9	Definite	MMP9	MINOCYCLINE	inhibitor	DrugBank	15353401|15674236|12023318|16846501|16395286
MMP9	MMP9	Definite	MMP9	CAPTOPRIL	inhibitor	DrugBank	12381651|19057128|15993560|18501888
MMP9	MMP9	Definite	MMP9	METHYLDOPA		DrugBank	17137715
MMP9	MMP9	Definite	MMP9	BEVACIZUMAB		CIViC	26921265
INS	INS	Definite	INS	METHYLDOPA		DrugBank	16969698
INS	INS	Definite	INS	INULIN		TTD
INS	INS	Definite	INS	INSULIN GLARGINE		TTD
INS	INS	Definite	INS	ZINC CHLORIDE	chaperone	DrugBank	16969698
IL6	IL6	Definite	IL6	BINIMETINIB		DrugBank
IL6	IL6	Definite	IL6	SILTUXIMAB	antagonist|antibody|inhibitor	DrugBank|MyCancerGenome|ChemblInteractions|TTD	8823310
IL6	IL6	Definite	IL6	ETANERCEPT		PharmGKB	24253594
IL6	IL6	Definite	IL6	IFOSFAMIDE		NCI	9260581
IL6	IL6	Definite	IL6	RIBAVIRIN		PharmGKB
IL6	IL6	Definite	IL6	LEVOFLOXACIN		NCI	12714806
IL6	IL6	Definite	IL6	GEMFIBROZIL		NCI	8941582
IL6	IL6	Definite	IL6	NELFINAVIR		NCI	15388451
IL6	IL6	Definite	IL6	SAQUINAVIR		NCI	15388451
IL6	IL6	Definite	IL6	RITUXIMAB		PharmGKB	26384320
IL6	IL6	Definite	IL6	INFLIXIMAB		PharmGKB	24253594
IL6	IL6	Definite	IL6	CISPLATIN		CIViC	21273582
IL6	IL6	Definite	IL6	FENOFIBRATE		PharmGKB	16607077
IL6	IL6	Definite	IL6	FENTANYL		NCI	9527747
IL6	IL6	Definite	IL6	ADALIMUMAB		PharmGKB	24253594
IL6	IL6	Definite	IL6	INSULIN		NCI	17392554
IL6	IL6	Definite	IL6	LINEZOLID		NCI	14561977
IL6	IL6	Definite	IL6	METRONIDAZOLE		NCI	12111578
IL10	IL10	Definite	IL10	ACYCLOVIR		NCI	16961277
IL10	IL10	Definite	IL10	EFAVIRENZ		PharmGKB	24819158
IL10	IL10	Definite	IL10	CLARITHROMYCIN		NCI	16815316
IL10	IL10	Definite	IL10	SIROLIMUS		NCI|PharmGKB	12907620|22094953
IL10	IL10	Definite	IL10	MESALAMINE		NCI	15887108
IL10	IL10	Definite	IL10	CYCLOSPORINE		PharmGKB	18444945
IL10	IL10	Definite	IL10	RABEPRAZOLE		NCI	16815316
IL10	IL10	Definite	IL10	ZIDOVUDINE		NCI	10433557
IL10	IL10	Definite	IL10	TRETINOIN		NCI	8982293
IL10	IL10	Definite	IL10	TACROLIMUS		PharmGKB	21359536
IL10	IL10	Definite	IL10	AMOXICILLIN		NCI	16815316
IL10	IL10	Definite	IL10	RITUXIMAB		PharmGKB	26384320
TNF	TNF	Definite	TNF	CHLOROQUINE	inhibitor	DrugBank	16670522|16418198|16870179|16761500|17456179
TNF	TNF	Definite	TNF	CARBAMAZEPINE		NCI|PharmGKB	15565432|11294926
TNF	TNF	Definite	TNF	CEFOTAXIME		NCI	8354907|10989981
TNF	TNF	Definite	TNF	PYRIDOXINE		NCI	16277693
TNF	TNF	Definite	TNF	AMPHOTERICIN B		DTC
TNF	TNF	Definite	TNF	MILTEFOSINE		NCI	7883777
TNF	TNF	Definite	TNF	RIFAMPIN		PharmGKB	22151084
TNF	TNF	Definite	TNF	PROPYLTHIOURACIL		NCI	15119959
TNF	TNF	Definite	TNF	METHIMAZOLE		NCI	8491516
TNF	TNF	Definite	TNF	HYDROXYCHLOROQUINE		NCI	9002011
TNF	TNF	Definite	TNF	ETHAMBUTOL		PharmGKB	22151084
TNF	TNF	Definite	TNF	MEROPENEM		NCI	8354907
TNF	TNF	Definite	TNF	BINIMETINIB		DrugBank
TNF	TNF	Definite	TNF	POMALIDOMIDE	inhibitor	DrugBank	22917017
TNF	TNF	Definite	TNF	DIGOXIN		DTC
TNF	TNF	Definite	TNF	GEMCITABINE		PharmGKB	31616045
TNF	TNF	Definite	TNF	ADALIMUMAB	antibody|inhibitor	DrugBank|TdgClinicalTrial|ChemblInteractions|TEND|PharmGKB|TTD	12044041|16720636|16909270|23057546|15022409|26244882|12847678|18050183|18713756|19365401|22760475|24192118|14532145|17343250|22960943|15046527|22129793|11752352|12190096|18438841|15200343
TNF	TNF	Definite	TNF	INSULIN		NCI	16125526|9287059
TNF	TNF	Definite	TNF	CYCLOSPORINE		PharmGKB	18444945
TNF	TNF	Definite	TNF	ALTEPLASE		NCI	8615653
TNF	TNF	Definite	TNF	PENTOXIFYLLINE		TTD
TNF	TNF	Definite	TNF	THALIDOMIDE	inhibitor	DrugBank|TdgClinicalTrial|TEND|TTD	8755512|12046682|12167383|12105857|12102294|11752352|12113124
TNF	TNF	Definite	TNF	LACTULOSE		NCI	11226652
TNF	TNF	Definite	TNF	RABEPRAZOLE		NCI	16815316
TNF	TNF	Definite	TNF	CLENBUTEROL	other/unknown	DrugBank	17139543|11193379|15021963|10071758|16261833
TNF	TNF	Definite	TNF	GLUCOSAMINE		DrugBank	16445576|12244074|16469053|16431966|15930455
TNF	TNF	Definite	TNF	LENALIDOMIDE		ClearityFoundationClinicalTrial|TTD
TNF	TNF	Definite	TNF	INAMRINONE	inhibitor	DrugBank	11805217|1611705|10075051|11969359|10444479
TNF	TNF	Definite	TNF	STAVUDINE		PharmGKB	20887379
TNF	TNF	Definite	TNF	DIDANOSINE		NCI	9430255
TNF	TNF	Definite	TNF	SORAFENIB		PharmGKB	22736425
TNF	TNF	Definite	TNF	GLIMEPIRIDE		NCI	14686960
TNF	TNF	Definite	TNF	MIDAZOLAM		NCI	16406030
TNF	TNF	Definite	TNF	BUPIVACAINE		NCI	15781526
TNF	TNF	Definite	TNF	GOLIMUMAB	inhibitor|antibody	DrugBank|TdgClinicalTrial|ChemblInteractions|TEND|TTD	21079302
TNF	TNF	Definite	TNF	GENTAMICIN		NCI	14565862
TNF	TNF	Definite	TNF	PSEUDOEPHEDRINE	inhibitor	DrugBank	24365491|21631396
TNF	TNF	Definite	TNF	EPINEPHRINE	agonist|antagonist	DrugBank	8609227|7733399
TNF	TNF	Definite	TNF	SPIRONOLACTONE		NCI	16837769
TNF	TNF	Definite	TNF	ETANERCEPT	inhibitor|antibody	DrugBank|TdgClinicalTrial|ChemblInteractions|TEND|PharmGKB|TTD	16720636|16909270|23057546|26244882|12847678|18050183|18713756|19365401|22760475|24192118|17343250|22960943|10375846|10405518|10206649|22129793|11752352|12190096|10338381|18438841|10357816
TNF	TNF	Definite	TNF	ISONIAZID		PharmGKB	22151084
TNF	TNF	Definite	TNF	CERTOLIZUMAB PEGOL	inhibitor	ChemblInteractions
TNF	TNF	Definite	TNF	METHYLENE BLUE		DTC
TNF	TNF	Definite	TNF	ATORVASTATIN		PharmGKB	18997459
TNF	TNF	Definite	TNF	INFLIXIMAB	inhibitor	DrugBank|TdgClinicalTrial|ChemblInteractions|TEND|PharmGKB|TTD	16720636|16909270|23057546|16456024|26244882|12847678|18050183|18713756|19365401|22760475|16052578|24192118|12110154|17343250|22960943|15481318|15691299|15674127|15804598|22129793|11752352|25311255|12190096|18438841|15691217|17673491|15695296|17642244|16622728
TNF	TNF	Definite	TNF	CARBOPLATIN		PharmGKB	31616045
TNF	TNF	Definite	TNF	OMEPRAZOLE		NCI	16815316
TNF	TNF	Definite	TNF	RISPERIDONE		NCI	15567770|11545247
TNF	TNF	Definite	TNF	PYRAZINAMIDE		PharmGKB	22151084
VEGFA	VEGFA	Definite	VEGFA	SILDENAFIL		PharmGKB	23007311
VEGFA	VEGFA	Definite	VEGFA	CARVEDILOL	other/unknown	DrugBank	15071347|15942707|15732037|11378004
VEGFA	VEGFA	Definite	VEGFA	RANIBIZUMAB	inhibitor	DrugBank|TdgClinicalTrial|ChemblInteractions|TEND|PharmGKB|TTD	18046235|18054637|15973626|17046701|16935211|19668384|23570466|22840423|18035187|23149126|23559864|15671306|17049020|23953100|23842101|17031284
VEGFA	VEGFA	Definite	VEGFA	GLICLAZIDE	other/unknown	DrugBank	17602961|14746574|17046555|12126787
VEGFA	VEGFA	Definite	VEGFA	IRINOTECAN		PharmGKB	20125120|25955730
VEGFA	VEGFA	Definite	VEGFA	SUNITINIB		PharmGKB	22948895
VEGFA	VEGFA	Definite	VEGFA	GENTAMICIN		NCI	14986132
VEGFA	VEGFA	Definite	VEGFA	REGORAFENIB		PharmGKB
VEGFA	VEGFA	Definite	VEGFA	LENALIDOMIDE		ClearityFoundationClinicalTrial
VEGFA	VEGFA	Definite	VEGFA	PHENYTOIN		NCI	15458527
VEGFA	VEGFA	Definite	VEGFA	CISPLATIN		PharmGKB	24090479
VEGFA	VEGFA	Definite	VEGFA	LEUCOVORIN		PharmGKB	20125120|25955730
VEGFA	VEGFA	Definite	VEGFA	ENALAPRIL		PharmGKB	26002049
VEGFA	VEGFA	Definite	VEGFA	PEGAPTANIB SODIUM	antagonist	TdgClinicalTrial|ChemblInteractions|PharmGKB	23953100
VEGFA	VEGFA	Definite	VEGFA	CILOSTAZOL		NCI	11524048
VEGFA	VEGFA	Definite	VEGFA	AFLIBERCEPT	antibody|binder|inhibitor	DrugBank|MyCancerGenome|TdgClinicalTrial|ChemblInteractions|PharmGKB|TTD	22813448|20124951
VEGFA	VEGFA	Definite	VEGFA	SORAFENIB		CGI|PharmGKB	22736425|24510746
VEGFA	VEGFA	Definite	VEGFA	CARBOPLATIN		PharmGKB	26194361
VEGFA	VEGFA	Definite	VEGFA	VANDETANIB	inhibitor	DrugBank
VEGFA	VEGFA	Definite	VEGFA	DOCETAXEL		PharmGKB	25111199|24061601|26100253
VEGFA	VEGFA	Definite	VEGFA	MINOCYCLINE	inhibitor	DrugBank	11875741|16224178|15256478
VEGFA	VEGFA	Definite	VEGFA	BEVACIZUMAB	inhibitor|antibody	TALC|DrugBank|MyCancerGenome|TdgClinicalTrial|ClearityFoundationClinicalTrial|ChemblInteractions|TEND|CIViC|PharmGKB|TTD	18182667|15705858|27329360|27139155|23149126|26100253|20124951|11752352|23953100|20125120|25955730
VEGFA	VEGFA	Definite	VEGFA	FLUOROURACIL		PharmGKB	24090479|20125120|25955730
VEGFA	VEGFA	Definite	VEGFA	OXALIPLATIN		PharmGKB	24090479|20125120|25955730
VEGFA	VEGFA	Definite	VEGFA	FENOFIBRATE		NCI	11356390
VEGFA	VEGFA	Definite	VEGFA	CAPECITABINE		PharmGKB	20125120|25955730
TGFB1	TGFB1	Definite	TGFB1	MELATONIN		NCI	9649124
TGFB1	TGFB1	Definite	TGFB1	ASPIRIN		PharmGKB	19138248
TGFB1	TGFB1	Definite	TGFB1	TERAZOSIN	inducer	DrugBank	23518907|11170131
TGFB1	TGFB1	Definite	TGFB1	RAMIPRIL		NCI	15716710
TGFB1	TGFB1	Definite	TGFB1	DOXORUBICIN		NCI	12956904
TGFB1	TGFB1	Definite	TGFB1	CLADRIBINE		NCI	12097998
TGFB1	TGFB1	Definite	TGFB1	ATENOLOL		NCI	15049387
TGFB1	TGFB1	Definite	TGFB1	VERAPAMIL		NCI
TGFB1	TGFB1	Definite	TGFB1	HYALURONIDASE	inhibitor	DrugBank	9435505|11327694|7648625|9850732
TGFB1	TGFB1	Definite	TGFB1	TOREMIFENE		NCI	12476040
TGFB1	TGFB1	Definite	TGFB1	PIOGLITAZONE		NCI	17407709
TGFB1	TGFB1	Definite	TGFB1	HYDROCORTISONE		NCI	7895901
TGFB1	TGFB1	Definite	TGFB1	RITUXIMAB		PharmGKB	22129793
TGFB1	TGFB1	Definite	TGFB1	STREPTOZOCIN		NCI	17968528
TGFB1	TGFB1	Definite	TGFB1	TRIAMCINOLONE		NCI	12174062
TGFB1	TGFB1	Definite	TGFB1	NICOTINE		NCI	10198208
TGFB1	TGFB1	Definite	TGFB1	ETOPOSIDE		NCI	16002781
TGFB1	TGFB1	Definite	TGFB1	AMIFOSTINE		NCI	12005544
TGFB1	TGFB1	Definite	TGFB1	IRINOTECAN		PharmGKB	27160286
TGFB1	TGFB1	Definite	TGFB1	TAMOXIFEN		NCI	8019941
TGFB1	TGFB1	Definite	TGFB1	PIRFENIDONE		NCI|TTD	12907346
TGFB1	TGFB1	Definite	TGFB1	TESTOSTERONE		NCI	9288184
TLR5	TLR5	Definite	TLR5	USTEKINUMAB		PharmGKB	28696418
NOS2	NOS2	Definite	NOS2	IBUPROFEN		PharmGKB	25502615
NOS2	NOS2	Definite	NOS2	CAPTOPRIL		NCI	15680268
NOS2	NOS2	Definite	NOS2	ARGININE		DrugBank	16778961|17362916|17513447|17363779|17340133
NOS2	NOS2	Definite	NOS2	THEOPHYLLINE		NCI	12223230
NOS2	NOS2	Definite	NOS2	NIMODIPINE		NCI	16044358
NOS2	NOS2	Definite	NOS2	ESTRADIOL		NCI	17068060
NOS2	NOS2	Definite	NOS2	DOXYCYCLINE	inhibitor	MyCancerGenomeClinicalTrial
NOS2	NOS2	Definite	NOS2	DIMETHYL SULFOXIDE		NCI	15919216
NOS2	NOS2	Definite	NOS2	RIFAMPIN		PharmGKB	22341855
NOS2	NOS2	Definite	NOS2	DIAZOXIDE		NCI	12856829
NOS2	NOS2	Definite	NOS2	FLUOXETINE		NCI	16413968
NOS2	NOS2	Definite	NOS2	DEXAMETHASONE	negative modulator	DrugBank	17379310|11752352|17494951|17503181
NOS2	NOS2	Definite	NOS2	DOXORUBICIN		PharmGKB	21048526
NOS2	NOS2	Definite	NOS2	PROPOFOL		NCI	16645450
NOS2	NOS2	Definite	NOS2	MINOCYCLINE	inhibitor	DrugBank	11986668
NOS2	NOS2	Definite	NOS2	MICONAZOLE	inhibitor	DrugBank	7536941|9873034|7683652|7518297
NOS2	NOS2	Definite	NOS2	ISONIAZID		PharmGKB	22341855
RELA	RELA	Definite	RELA	VORICONAZOLE		DTC	18625774
RELA	RELA	Definite	RELA	DEXAMETHASONE		DTC	23219855
RELA	RELA	Definite	RELA	GEFITINIB		PharmGKB	31664190
RELA	RELA	Definite	RELA	ARTESUNATE		DTC	25074847
APP	APP	Definite	APP	DEFEROXAMINE		DrugBank	15681799
APP	APP	Definite	APP	ALUMINUM ACETATE		DrugBank	16942756
APP	APP	Definite	APP	METHYLDOPA	cofactor	DrugBank	24855651
APP	APP	Definite	APP	PROPOFOL		NCI	17223697
APP	APP	Definite	APP	DIMERCAPROL		DrugBank	15681799
APP	APP	Definite	APP	GENTIAN VIOLET		DTC
APP	APP	Definite	APP	HYDROXYCHLOROQUINE		NCI	11117548
APP	APP	Definite	APP	ZINC CHLORIDE	ligand	DrugBank	24855651
APP	APP	Definite	APP	TROMETHAMINE	inhibitor	DrugBank	8380642
APP	APP	Definite	APP	DAUNORUBICIN		NCI	10510309
APP	APP	Definite	APP	COPPER	inhibitor	DrugBank	14652164|11784781|11467850
FN1	FN1	Definite	FN1	ZINC CHLORIDE	modulator|ligand	DrugBank	23896426|20541508
FN1	FN1	Definite	FN1	OCRIPLASMIN	cleavage	DrugBank|ChemblInteractions|TTD	23193358
FN1	FN1	Definite	FN1	METHYLDOPA		DrugBank	23896426
CXCL10	CXCL10	Definite	CXCL10	ATROPINE		NCI	15315164
CXCL10	CXCL10	Definite	CXCL10	ZIDOVUDINE		NCI	11141242
CXCL10	CXCL10	Definite	CXCL10	STAVUDINE		NCI	11141242
CXCL10	CXCL10	Definite	CXCL10	ATORVASTATIN		NCI	10559511
CXCL10	CXCL10	Definite	CXCL10	OXALIPLATIN		NCI	16101140
CXCL10	CXCL10	Definite	CXCL10	TESTOSTERONE		NCI	9681518
CXCL10	CXCL10	Definite	CXCL10	METHYLPREDNISOLONE		NCI	17220550
CXCL10	CXCL10	Definite	CXCL10	RITONAVIR		NCI	11141242
MMP2	MMP2	Definite	MMP2	CYCLOSPORINE		NCI	12639820
MMP2	MMP2	Definite	MMP2	PRAVASTATIN		NCI	15842807
MMP2	MMP2	Definite	MMP2	BEVACIZUMAB		CIViC	26921265
MMP2	MMP2	Definite	MMP2	CAPTOPRIL	inhibitor	DrugBank	17308006|10328230|12381651|19057128|15993560|20184869
MMP2	MMP2	Definite	MMP2	VINBLASTINE		NCI	10590059
MMP2	MMP2	Definite	MMP2	FILGRASTIM		NCI	11391619
MMP2	MMP2	Definite	MMP2	ZILEUTON		DTC	24074025
MMP2	MMP2	Definite	MMP2	PACLITAXEL		NCI	9174131
MMP2	MMP2	Definite	MMP2	SIMVASTATIN		NCI	16436088
MMP2	MMP2	Definite	MMP2	LETROZOLE		NCI	12569569
MMP2	MMP2	Definite	MMP2	STREPTOZOCIN		NCI	9394952
MMP2	MMP2	Definite	MMP2	ACETAZOLAMIDE		DTC	24074025
MMP2	MMP2	Definite	MMP2	DEFEROXAMINE		DTC	24074025
MMP2	MMP2	Definite	MMP2	RAMIPRIL		NCI	16166267
